# Supplementary material for: Clonorchis sinensis infection alters the methylation and hydroxymethylation of hepatocellular carcinoma
Source: Front Cell Infect Microbiol. 2026 Jul 3;16:1799003. doi: 10.3389/fcimb.2026.1799003 (PMC13375505; doi:10.3389/fcimb.2026.1799003)
Supplement: Supplementary file 2 [file Table1.xlsx]

## Sheet: TableS1
Table S1 The information of all patients
Characteristics		Clonorchis sinensis infected HCC
		No.
Sex	Male	4
	Female	0
Age ( years)
	<60	3
	≥60	1
Serum AFP (ng/mL)
	<20	2
	≥20	2
HBV infection
	Negative	0
	Positive	4
Tumor size (cm)
	<5	3
	≥5	1
BCLC stage
	A	2
	B	2
Tumor nodule number
	solitary	2
	multiple	2
MVI
	Absent	3
	Present	1
liver cirrhosis
	Absent	2
	Present	2
Edmondson grade
	I-II	1
	III-IV	3
Tumor satellite
	Absent	3
	Present	1
MVD(CD34)
	<50	1
	≥50	3

## Sheet: TableS2
Table S2 Sequence profile of WGBS and oxWGBS libraries
	Sample	Raw reads	Clean reads	Sequencing depth	Unique mapped	Unique mapped rate (%)
WGBS libraries	Cs-_P_1	432995687	410267564	41.27	347494361	84.7
	Cs-_P_2	407628498	381138703	38.86	323140011	84.78
	Cs-_P_3	456454563	432498965	43.51	366035302	84.63
	Cs-_P_4	406048575	381582152	38.71	313905451	82.26
	Cs-_T_1	425827608	401322421	40.59	339856056	84.68
	Cs-_T_2	620107323	587041174	59.11	493540662	84.07
	Cs-_T_3	465339889	439830050	44.36	370777882	84.3
	Cs-_T_4	329654180	314107505	31.42	260655800	82.98
	Cs+_P_1	281213414	279134220	26.81	241468829	86.51
	Cs+_P_2	290241523	287614655	27.67	251321421	87.38
	Cs+_P_3	304126037	301258088	28.99	261502881	86.8
	Cs+_P_4	283202168	280639750	27	244350305	87.07
	Cs+_T_1	248556254	246747259	23.69	214583140	86.96
	Cs+_T_2	272246982	269575660	25.95	236592548	87.76
	Cs+_T_3	302678776	300248227	28.85	260388622	86.72
	Cs+_T_4	202734315	201166926	19.33	174474792	86.73
oxWGBS libraries	Cs-_P_1	470299196	443644443	44.83	384956077	86.77
	Cs-_P_2	429726744	394614064	40.96	340697491	86.34
	Cs-_P_3	445877095	417919083	42.5	360625999	86.29
	Cs-_P_4	415161562	393744465	39.57	332735235	84.51
	Cs-_T_1	433420046	408731177	41.31	355429637	86.96
	Cs-_T_2	593191356	560927187	56.54	480753337	85.71
	Cs-_T_3	441061743	414405942	42.04	356819213	86.1
	Cs-_T_4	373184243	355531008	35.57	297988164	83.81
	Cs+_P_1	355465164	331651859	33.88	289603900	87.32
	Cs+_P_2	327727260	305791866	31.24	266022116	86.99
	Cs+_P_3	314666042	294228900	29.99	254504512	86.5
	Cs+_P_4	318384839	307359778	30.35	270207724	87.91
	Cs+_T_1	316744037	296380361	30.19	258146423	87.1
	Cs+_T_2	326904414	306472657	31.16	266248142	86.88
	Cs+_T_3	306354588	287329016	29.2	249657088	86.89
	Cs+_T_4	331220643	312252803	31.57	271074560	86.81

## Sheet: TableS3
Table S3 Number of different cytosine context and mean methylation-rate in WGBS and oxWGBS libraries.
	Sample	CG	CG mean rate	CHG	CHG mean rate	CHH	CHH mean rate	total C
WGBS libraries	Cs-_P_1	5150792	0.545874	17431239	0.0145826	36176720	0.00776549	58758751
	Cs-_P_2	4899337	0.537855	16549261	0.0139087	34250118	0.00727094	55698716
	Cs-_P_3	5658914	0.540561	19670942	0.0136262	41895653	0.00673075	67225509
	Cs-_P_4	3017334	0.552088	16771785	0.00783238	34709470	0.00394874	54498589
	Cs-_T_1	4995650	0.555571	16771785	0.0137675	34709470	0.00680887	56476905
	Cs-_T_2	7804824	0.373615	27204754	0.0117007	62334536	0.0055333	97344114
	Cs-_T_3	5777897	0.560608	19873028	0.0136194	42477410	0.00660081	68128335
	Cs-_T_4	2827434	0.431696	8964821	0.0109773	17719012	0.00563765	29511267
	Cs+_P_1	2758397	0.624361	14535515	0.02914	47786814	0.0306396	65080726
	Cs+_P_2	3026904	0.672062	16852489	0.0249845	56738170	0.0260588	76617563
	Cs+_P_3	3782818	0.55043	21480956	0.0232521	75372405	0.0228138	100636179
	Cs+_P_4	3450738	0.657351	19079435	0.0259036	64794672	0.0268201	87324845
	Cs+_T_1	2722840	0.701616	15206359	0.0400283	50707481	0.0432231	68636680
	Cs+_T_2	3364210	0.863215	18212879	0.033856	60386208	0.0372032	81963297
	Cs+_T_3	3857435	0.200551	21374229	0.011867	74515127	0.0119509	99746791
	Cs+_T_4	1595223	1.57152	9021347	0.064715	30556254	0.0672202	41172824
oxWGBS libraries	Cs-_P_1	4984303	0.493501	17541059	0.0143287	37297604	0.00739432	59822966
	Cs-_P_2	4216105	0.488766	14702580	0.014533	30346103	0.007363	49264788
	Cs-_P_3	4443249	0.504936	15257023	0.0138866	31631855	0.00668324	51332127
	Cs-_P_4	3820983	0.514418	12811652	0.0125995	25960580	0.00706774	42593215
	Cs-_T_1	4483076	0.540122	15186144	0.0142693	31163299	0.00706828	50832519
	Cs-_T_2	6896534	0.365257	24171508	0.0118794	54765138	0.00569979	85833180
	Cs-_T_3	4471710	0.540117	15168146	0.0140759	31362335	0.00681366	51002191
	Cs-_T_4	3374004	0.407829	10970100	0.011125	22463679	0.00552812	36807783
	Cs+_P_1	2163715	0.707915	12598020	0.0257962	45097504	0.0270512	59859239
	Cs+_P_2	1445138	0.717742	8573413	0.0247928	30685411	0.025951	40703962
	Cs+_P_3	1019521	0.663931	5748031	0.0279984	19762614	0.0292291	26530166
	Cs+_P_4	1683744	0.71268	9770984	0.0276439	34052749	0.0291163	45507477
	Cs+_T_1	1093030	0.612498	5875865	0.0272354	20217413	0.0278375	27186308
	Cs+_T_2	1531574	0.448965	8163780	0.0271256	28498913	0.02784	38194267
	Cs+_T_3	1547606	0.457879	8762836	0.0254533	32041192	0.0260103	42351634
	Cs+_T_4	1638245	0.644426	8222192	0.0288662	25810138	0.029799	35670575

## Sheet: TableS4
Table S4 DMR between Cs+_P and Cs+_T
chr	star	end	meth.diff	CpGs	p-value
1	873930	873954	0.213692	13	0.0098523
1	2961946	2962007	0.221333	12	0.047057
1	5556188	5556226	0.2697	10	0.022012
1	5806726	5806812	0.2077	10	0.012694
1	14822746	14822791	0.21195	10	0.00034416
1	22812767	22812811	0.207075	10	0.02824
1	33743403	33743425	0.2332	10	0.03679
1	34127671	34127768	0.207	10	0.012694
1	63320008	63320041	-0.212075	10	0.042321
1	63966305	63966317	0.2121	10	0.0046691
1	74413676	74413702	0.2576	10	0.017015
1	105829784	105829924	0.222075	10	0.026886
1	112744502	112744540	-0.240325	10	0.0030393
1	121009865	121009915	-0.237596	13	0.0017269
1	153305761	153305795	0.2549	10	0.038561
1	157835824	157836071	0.201425	10	0.016575
1	159135978	159136026	0.265625	10	0.013764
1	161621801	161621822	-0.216775	10	0.00047768
1	162983345	162983379	0.20655	10	0.0036609
1	164782760	164782780	0.2318	10	0.037667
1	164817955	164817978	0.239325	10	0.027556
1	177738632	177738656	0.227075	10	0.0035498
1	181523935	181523955	0.24005	10	0.030383
1	188537736	188537757	0.289725	10	7.6583e-05
1	189933480	189933507	0.21585	10	0.014138
1	190957317	190957352	0.201725	10	0.00073148
1	195281491	195281532	0.230725	10	0.040404
1	201014059	201014109	-0.206275	10	0.013399
1	211112799	211112897	0.20305	10	0.039474
1	216774380	216774400	0.257875	12	0.0068532
1	216813165	216813197	0.255896	12	0.010327
1	217183246	217183265	0.237225	10	0.0068526
1	228458100	228458369	-0.206775	10	0.0015465
1	231971282	231971299	0.327525	10	0.0066567
1	234087385	234087439	0.260775	10	0.0055836
1	234246873	234246926	0.2261	10	0.03679
1	245302363	245302401	0.235962	13	0.0075403
1	247457707	247457722	0.2009	10	0.0057509
2	317565	317603	0.2518	10	0.0064659
2	367697	367754	0.267458	12	0.034828
2	647860	647879	0.200812	12	0.041642
2	720875	720927	0.2396	10	0.015724
2	911255	911289	0.201375	10	0.02824
2	948917	949009	0.2285	10	0.018398
2	1151693	1151720	0.211312	12	0.020187
2	1192644	1192672	0.22425	10	0.014521
2	1382148	1382182	0.281875	12	0.0183
2	1832616	1832661	0.249225	10	0.040404
2	1947954	1948039	0.279825	10	0.0088623
2	1954258	1954270	0.363175	10	0.00017489
2	2184374	2184403	0.31125	10	0.0020756
2	2629701	2629741	0.22275	10	0.013764
2	2782119	2782148	0.228475	10	0.010193
2	3679921	3679967	0.210825	10	0.042321
2	3771871	3771916	0.232975	10	0.045341
2	3778952	3779054	0.296023	11	0.0060399
2	3916807	3916864	0.274607	14	0.0074322
2	4871540	4871559	0.250425	10	0.00726
2	4898827	4898891	0.3243	10	0.019373
2	4929978	4930041	0.208475	10	0.035931
2	5588021	5588084	0.2821	10	0.014138
2	6353467	6353484	0.24735	10	0.014521
2	6668982	6669038	0.239146	12	0.012464
2	7207182	7207196	0.2369	10	0.026229
2	7283312	7283335	0.237225	10	0.0049577
2	14994558	14994606	0.208925	10	0.0033369
2	15061153	15061201	0.21025	10	0.034264
2	33727583	33727730	0.267125	10	0.00016193
2	66640577	66640596	0.20675	10	0.044315
2	67683619	67683636	0.231875	10	0.042321
2	67857308	67857356	0.20165	10	0.015314
2	78925848	78925859	0.240625	10	0.0023602
2	81194579	81194605	0.243154	13	0.0027848
2	81196935	81197054	0.287	10	0.0081404
2	91434534	91434560	0.206175	10	0.034264
2	91738893	91738934	0.226354	12	0.038105
2	97702809	97702821	0.201075	10	0.015724
2	102530217	102530228	0.230225	10	0.043308
2	103452308	103452326	0.258625	10	0.013764
2	103495091	103495120	0.271075	10	0.023741
2	107154995	107155014	0.32435	10	0.0023602
2	115177411	115177430	0.231875	10	0.0070536
2	115623286	115623422	0.238159	11	0.041724
2	115831862	115831893	0.2548	10	0.034264
2	116127984	116128106	0.226938	12	0.019796
2	117253821	117253838	0.249425	10	0.017015
2	124605125	124605139	0.201	10	0.01048
2	124639089	124639244	0.3918	10	0.00010129
2	128735875	128735951	0.208232	14	0.017585
2	129440647	129440679	0.238771	12	0.0030728
2	131040270	131040303	-0.206295	11	0.0016076
2	136633295	136633532	0.262375	12	0.020988
2	148913657	148913712	0.201288	13	0.0062002
2	153270387	153270490	0.259175	10	0.0081404
2	183260712	183260741	0.2107	10	0.0091153
2	190627929	190627989	-0.202925	10	0.016575
2	194671874	194671904	0.206725	10	0.043308
2	212104753	212104789	0.220333	12	0.010548
2	221944163	221944212	0.318375	10	0.0026802
2	236455528	236455565	0.2198	10	0.0068526
3	430406	430427	0.266825	10	0.045341
3	2522572	2522594	0.230375	10	0.022576
3	3300062	3300075	0.22475	10	0.031887
3	14833226	14833249	0.2015	10	0.0020756
3	18731476	18731534	0.2337	10	0.0064659
3	28057415	28057440	0.225725	10	0.024343
3	34078138	34078162	0.21495	10	0.008375
3	46811267	46811302	0.20505	10	0.035089
3	62788399	62788424	0.232	10	0.0066567
3	68525197	68525222	0.28235	10	0.01048
3	68632631	68632667	0.2384	10	0.040404
3	70656612	70656622	0.285675	10	0.00025563
3	70823354	70823383	0.20105	10	0.017466
3	73624558	73624580	-0.3273	10	0.00046076
3	74030395	74030407	0.261125	10	0.018398
3	75467119	75467138	0.2982	10	0.0021436
3	75600069	75600132	0.260875	10	0.016575
3	75669216	75669238	0.203547	16	7.6397e-05
3	75968060	75968087	0.301125	10	0.0041372
3	76391351	76391366	0.252125	10	0.0068526
3	77550902	77550918	0.2595	10	0.0028546
3	80440050	80440082	0.2162	10	0.034264
3	84180907	84180926	0.304875	10	0.0014473
3	84286770	84286787	0.22815	10	0.020921
3	89505275	89505299	0.294075	10	0.014521
3	96444666	96444682	0.27265	10	0.0025155
3	112827435	112827474	0.200525	10	0.0020756
3	130023007	130023036	0.215325	10	0.014913
3	132033094	132033153	0.203	10	0.0025155
3	133037600	133037621	0.292225	10	0.0035498
3	193060805	193060834	0.2098	10	0.041353
3	194687241	194687269	-0.217375	12	0.0046772
4	6535465	6535496	0.284725	10	0.0021436
4	17782110	17782173	-0.20805	10	0.0086156
4	42140423	42140458	0.230125	10	0.0019454
4	42955297	42955323	0.256225	10	0.0081404
4	144464195	144464266	0.266175	10	0.020394
4	147927910	147927943	0.2214	10	0.008375
4	181935781	181935904	0.260917	12	0.027411
5	85930	85943	0.214525	10	0.024343
5	1266786	1266810	0.236875	12	0.022241
5	1706484	1706531	0.3315	10	0.0018227
5	1839912	1839931	0.253942	13	0.0012615
5	2197653	2197709	0.24895	10	0.017926
5	2505266	2505298	0.242125	10	0.0070536
5	2523887	2523906	0.2229	10	0.013764
5	3180712	3180730	0.27595	10	0.020921
5	3203012	3203064	0.238925	10	0.0012243
5	3344091	3344145	0.24295	10	0.043308
5	3716147	3716186	0.254833	12	0.012464
5	3886361	3886377	0.20515	10	0.0074717
5	5858820	5858849	0.2607	10	0.0015465
5	7486226	7486254	0.200425	10	0.012694
5	11160745	11160789	0.230875	10	0.021461
5	15786742	15786803	0.24305	10	0.0079118
5	15937148	15937163	0.221875	10	0.00628
5	17164577	17164638	0.2281	10	0.019373
5	17181559	17181629	0.219725	10	0.038561
5	17526751	17526768	0.3019	10	0.0025155
5	18289927	18289958	0.321271	12	0.0012962
5	19521273	19521353	0.202575	10	0.0029456
5	19731663	19731695	0.21975	10	0.022012
5	26881514	26881564	0.291975	10	0.0066567
5	27302836	27302901	0.22115	10	0.018398
5	30183934	30183976	0.20635	10	0.0099135
5	45267194	45267238	0.260375	10	0.0074717
5	45452877	45453018	0.251625	10	0.03679
5	45689925	45689957	0.260675	10	0.010773
5	79964379	79964398	0.23035	10	0.010773
5	84648688	84648719	0.2283	10	0.044315
5	97688660	97688695	0.2236	10	0.014913
5	106189087	106189130	0.204271	12	0.018664
5	107726775	107726794	0.23155	10	0.026886
5	135028893	135028946	-0.244455	11	0.0038834
5	136773365	136773383	0.213958	12	0.025907
5	140801462	140801504	-0.217525	10	0.012355
5	178053923	178053938	0.20205	10	0.014913
5	178979465	178979510	0.212875	10	0.03679
5	179430619	179430733	0.311225	10	0.0029456
6	10126102	10126137	0.205675	10	0.02894
6	19144002	19144071	0.2665	10	0.017466
6	19778223	19778258	0.218175	10	0.043308
6	27890389	27890411	-0.227517	15	0.00044585
6	28429512	28429543	0.227675	10	0.024959
6	28478692	28478708	0.23875	10	0.00046076
6	34035890	34035913	0.221683	15	0.0029206
6	47857313	47857339	0.238813	12	0.028455
6	55438899	55438923	0.202525	10	0.0055836
6	60927124	60927149	0.2243	10	0.017015
6	62643857	62643887	0.42825	10	3.204e-06
6	64540982	64540996	0.2271	10	0.038561
6	65311136	65311176	0.209675	10	0.019373
6	66690394	66690421	0.243	10	0.010773
6	71066614	71066636	0.208375	10	0.02824
6	71956780	71956818	0.2571	10	0.0088623
6	73133577	73133606	0.271423	13	0.034611
6	94590665	94590747	0.2302	10	0.03679
6	100449718	100449745	-0.22535	10	0.0049577
6	122053917	122053930	0.222025	10	0.0074717
6	133191257	133191283	0.2155	10	0.042321
6	147593091	147593110	0.209925	10	0.0040131
6	153939072	153939116	0.302775	10	0.0093748
6	164492700	164492737	0.258125	10	0.024343
6	169022349	169022380	0.22005	15	0.0066567
6	169282551	169282565	0.305775	10	3.5084e-05
6	169838922	169839012	0.235808	13	0.015039
6	170248120	170248146	0.228175	10	0.00059204
7	3411189	3411246	0.235975	10	0.0040131
7	3695929	3696052	0.273875	10	0.025587
7	3809506	3809532	0.288396	12	0.010327
7	3845073	3845123	0.334925	10	0.012694
7	3914887	3914928	0.3259	10	0.00016193
7	4101668	4101715	0.313325	10	0.024959
7	4137689	4137753	0.249731	13	0.0081454
7	4225640	4225684	0.354225	10	0.0026802
7	4310419	4310439	0.302646	12	0.0030728
7	4466045	4466089	0.2083	10	0.012355
7	4538042	4538057	0.419975	10	5.3497e-07
7	9396804	9396837	0.241975	10	0.0022859
7	19741073	19741135	0.208675	10	0.0027661
7	27205642	27205806	-0.224625	10	0.024959
7	28432393	28432428	0.221725	10	0.043308
7	31314343	31314395	0.2041	10	0.038561
7	31879025	31879090	0.2488	10	0.025587
7	32058260	32058298	0.229575	10	0.046387
7	32382824	32382875	0.271475	10	0.011074
7	42794865	42794925	0.301077	13	0.0020592
7	45267889	45267908	0.311725	10	0.0025155
7	48281338	48281447	0.21395	10	0.00726
7	49281473	49281506	0.24255	10	0.039474
7	49838600	49838640	0.20765	10	0.037667
7	52842395	52842419	0.20935	10	0.024343
7	52886276	52886305	0.215325	10	0.022012
7	53087628	53087797	0.20975	10	0.0064659
7	54258646	54258838	0.2253	10	0.024959
7	54471008	54471023	0.299925	10	0.00068193
7	56810091	56810160	0.27515	15	0.0043718
7	56820055	56820178	0.255135	13	0.014771
7	56826233	56826282	0.22475	12	0.032382
7	56827480	56827536	0.20425	13	0.013993
7	57547515	57547534	0.20355	10	0.040404
7	63067384	63067397	0.2595	10	0.0099135
7	63758667	63758709	0.22065	10	0.02824
7	68247250	68247304	0.233725	10	0.026886
7	68646406	68646589	0.39695	10	4.146e-05
7	71291199	71291287	0.202675	10	0.033456
7	71418266	71418291	0.2034	10	0.023741
7	72133208	72133231	0.2678	10	0.0017072
7	72405105	72405160	0.2096	10	0.0076889
7	78410228	78410267	0.2551	10	0.010773
7	78519904	78519949	0.24455	10	0.039474
7	80788369	80788396	0.22145	10	0.0081404
7	83784873	83784911	0.3234	10	0.0035498
7	85303307	85303340	0.2379	10	0.016575
7	86192147	86192168	0.204625	10	0.034264
7	98570141	98570199	0.24905	10	0.0043959
7	98628449	98628487	0.2788	10	0.0052622
7	98851002	98851261	0.21785	10	0.023152
7	109464127	109464159	0.219275	10	0.019878
7	115907355	115907371	0.209325	10	0.0060989
7	121803617	121803644	0.201125	10	0.046387
7	125119462	125119485	0.23065	10	0.0070536
7	126489499	126489519	0.2466	10	0.045341
7	126898041	126898114	0.250475	10	0.0042648
7	132168413	132168464	0.215019	13	0.0073955
7	132459104	132459125	0.3001	10	0.0042648
7	136068170	136068192	0.2384	10	0.020394
7	136992554	136992578	0.224175	10	0.02894
7	137578282	137578315	0.2326	10	0.0051079
7	141407567	141407739	0.218925	10	0.026886
7	145973773	145973794	0.3354	10	0.00047768
7	146975513	146975533	0.250925	10	0.008375
7	147253186	147253200	0.21315	10	0.0045306
7	147260045	147260087	0.223275	10	0.0010334
7	147373301	147373326	0.205875	10	0.013399
7	147616965	147616983	0.252775	10	0.0017641
7	153669854	153669999	0.232075	10	0.0045306
7	153898694	153898713	0.282175	10	0.0088623
7	153938581	153938628	0.262425	10	0.01048
7	154452427	154452446	0.248625	10	0.012023
7	154583844	154583864	0.289825	10	0.0013999
7	154769430	154769499	0.304812	12	0.00047357
7	154859831	154859880	0.223275	10	0.043308
7	155084193	155084236	0.257146	12	0.023113
7	156004951	156005002	0.20445	10	0.012023
7	156990671	156990698	0.200525	10	0.035089
7	157095945	157095978	0.243268	14	0.00036086
7	157522480	157522605	0.322625	16	0.00065587
7	157552354	157552452	0.226	12	0.048709
7	157603808	157603953	0.379325	10	0.00078436
7	157651726	157651779	0.274673	13	0.0062002
7	157758393	157758428	0.247775	10	0.0023602
7	157829061	157829112	0.206833	15	0.0076689
7	157974149	157974171	0.278292	18	9.9567e-05
7	158035140	158035168	0.285482	14	0.0010521
7	158057077	158057123	0.311317	15	0.001247
7	158175639	158175664	0.227925	10	0.0035498
7	158176480	158176521	0.207313	12	0.040913
7	158189253	158189272	0.253625	10	0.008375
7	158365241	158365277	0.215075	10	0.020921
7	158479828	158479877	0.249484	16	0.0051516
8	43292066	43292101	0.331288	13	0.00077629
8	49275674	49275700	0.217725	10	0.044315
8	50138161	50138182	0.372075	10	0.00090094
8	51273928	51273941	0.309	10	0.0070536
8	51408882	51409136	0.289071	14	0.0054095
8	52479302	52479627	0.248528	18	0.0020662
8	54808291	54808310	0.248125	10	0.0018227
8	54845481	54845496	0.2695	12	0.010772
8	55378327	55378353	0.204475	10	0.04854
8	55547611	55547931	0.25485	10	0.016145
8	55681389	55681412	0.217175	10	0.0052622
8	56392972	56392994	0.2328	10	0.022576
8	56478245	56478268	0.289167	18	0.0023926
8	57278880	57278939	0.24605	10	0.040404
8	59601517	59601532	0.261175	10	0.014138
8	59657577	59657612	0.255825	10	0.0028546
8	64392150	64392182	0.237025	10	0.0076889
8	66534660	66534686	0.26545	10	0.00726
8	68436833	68437108	0.2053	10	0.030383
8	78144990	78145015	0.25325	10	0.018398
8	81423572	81423595	0.241875	10	0.012694
8	83052873	83052934	0.282775	10	0.0029456
8	83782391	83782441	0.233875	10	0.011699
8	83972402	83972434	0.223063	12	0.042382
8	84757537	84757548	0.265175	10	0.0015985
8	85643935	85643950	0.346325	10	1.1776e-06
8	85655849	85655864	0.470325	10	7.5767e-07
8	87978413	87978425	0.268175	10	0.020394
8	88093425	88093452	0.30065	10	0.0034419
8	91615396	91615431	0.210625	10	0.015314
8	91970780	91970900	0.262208	12	0.028989
8	92642706	92642726	0.291404	13	0.012092
8	94703484	94703514	0.202313	12	0.040195
8	98420778	98420813	0.247525	10	0.024343
8	98428071	98428105	-0.2573	10	0.0022137
8	105214065	105214088	0.224425	10	0.0099135
8	105539539	105539579	0.240025	10	0.0041372
8	105641337	105641353	0.275875	10	0.0088623
8	107418444	107418472	0.267775	10	0.0046691
8	111735066	111735135	0.258125	10	0.017466
8	111899151	111899167	0.234825	10	0.038561
8	111901479	111901498	0.415292	12	2.1645e-08
8	112313268	112313317	0.32095	10	0.008375
8	112402241	112402268	0.243975	10	0.032663
8	113173022	113173054	0.229375	10	0.0059226
8	113685894	113685914	0.359975	10	0.00093249
8	114264395	114264409	0.30095	10	0.0015465
8	115235090	115235105	0.274325	10	0.024959
8	115587474	115587488	0.32545	10	0.0096408
8	116951562	116951605	0.296975	10	0.0099135
8	129235009	129235034	0.2334	10	0.0079118
8	136054497	136054514	0.232925	10	0.00628
8	136189535	136189576	0.22345	10	0.008375
8	137475344	137475528	0.252875	10	0.008375
8	137663236	137663250	0.251225	10	0.00096506
8	141123119	141123142	0.216725	10	0.046387
8	141166599	141166631	0.260292	12	0.026901
8	141179677	141179929	0.24015	10	0.042321
8	141234084	141234104	0.245438	12	0.0003394
8	141459232	141459293	0.232519	13	0.021738
8	141583448	141583533	0.238979	12	0.025907
8	141759723	141759770	0.225292	12	0.025422
8	141971925	141971942	0.2279	10	0.0060989
8	142101289	142101338	0.236146	12	0.010548
8	142229473	142229527	0.200825	10	0.021461
8	142613300	142613341	0.278825	10	0.0046691
9	12162329	12162385	0.213	10	0.016145
9	19599263	19599298	0.2039	10	0.0070536
9	40884034	40884052	0.209607	14	0.00034516
9	41280615	41280628	0.253175	10	0.0015985
9	41754561	41754625	0.237771	12	0.0052411
9	61971791	61971810	0.227	12	0.010548
9	61972175	61972214	0.222975	10	0.017015
9	62837349	62837367	-0.215604	12	0.00014722
9	63762546	63762559	0.237625	10	0.0025155
9	64048272	64048293	0.274375	10	0.0068526
9	66804938	66804960	0.20995	10	0.018398
9	68750431	68750448	0.251575	10	0.0057509
9	78743903	78744052	0.441922	16	2.2208e-06
9	79985421	79985437	0.254775	10	0.0055836
9	86350511	86350524	0.209375	10	0.013399
9	98607223	98607307	0.2368	10	0.016145
9	103445345	103445395	0.26575	10	0.020394
9	116733429	116733476	0.2013	10	0.016145
9	132152364	132152400	0.211792	12	0.027411
9	132834516	132834567	0.25525	10	0.012023
9	134909935	134909949	0.3191	10	0.0023602
9	134935845	134935894	0.2248	10	0.012355
10	1228707	1228748	0.221078	16	0.0036491
10	1244882	1244968	0.255833	15	0.003828
10	1346322	1346345	0.295833	12	0.00095057
10	1477666	1477701	0.202175	10	0.038561
10	1631468	1631483	0.24805	10	0.0012662
10	1855348	1855375	0.21775	10	0.02824
10	1970121	1970167	0.223025	10	0.0070536
10	2376386	2376403	0.21655	10	0.038561
10	3015914	3015996	0.275312	12	0.020988
10	3273846	3273893	0.344625	10	0.013043
10	3295350	3295367	0.206025	10	0.0054208
10	3300985	3301027	0.272146	12	0.040913
10	3493247	3493276	0.209875	10	0.0036609
10	4545240	4545288	0.2087	10	0.0055836
10	7018176	7018201	0.218475	10	0.020394
10	7243359	7243382	0.254825	10	0.03679
10	7275999	7276012	0.25345	10	0.0096408
10	8596995	8597064	0.242975	10	0.0055836
10	10776292	10776323	0.292325	10	0.0025155
10	10950474	10950537	0.275025	10	0.032663
10	11009260	11009385	0.3813	10	0.0012243
10	11156337	11156360	0.341375	10	0.0022859
10	11210725	11210737	0.21745	10	0.0051079
10	11279426	11279546	0.2482	10	0.023152
10	11332930	11332965	0.2588	10	0.0052622
10	15521758	15521802	0.246583	12	0.0074822
10	17229543	17229575	-0.2589	10	0.00013868
10	23794776	23794808	0.23015	10	0.017466
10	35796722	35796746	0.214425	10	0.019373
10	36546475	36546494	0.27335	10	0.0096408
10	37017789	37017815	0.23735	10	0.0025155
10	42078334	42078535	0.226725	10	0.017015
10	42709887	42709915	0.238975	10	0.020921
10	42714067	42714092	0.219596	13	0.0084639
10	42899256	42899303	0.357558	13	0.00012521
10	48847940	48847952	0.214175	10	0.027556
10	51179423	51179453	0.206625	10	0.023152
10	52543339	52543355	0.2217	10	0.017015
10	100659119	100659457	-0.207	10	0.0057509
10	104922053	104922098	0.208475	10	0.046387
10	105174742	105174903	0.255125	10	0.017466
10	106688067	106688249	0.2589	10	0.027556
10	106717285	106717311	0.32735	10	0.0003842
10	106743975	106744011	0.216812	12	0.030084
10	107481369	107481430	0.2454	10	0.026229
10	109648649	109648661	0.244925	10	0.0041372
10	117684347	117684385	0.207075	10	0.046387
10	124321499	124321550	0.299688	12	0.0017546
10	128515111	128515127	0.2844	10	0.0040131
10	128631503	128631565	0.239625	12	0.0050086
10	130572004	130572096	0.31445	10	0.0028546
11	1303372	1303396	0.2605	10	0.0012662
11	4653320	4653353	0.21095	10	0.010193
11	4903177	4903197	0.217288	13	0.01144
11	5139012	5139036	0.2354	10	0.0034419
11	5201829	5202055	0.265	10	0.013043
11	21159007	21159124	0.21705	10	0.017015
11	24064872	24064897	0.26115	10	0.012023
11	25588852	25588865	0.239875	10	0.010193
11	32031230	32031285	0.277	10	0.019878
11	36588593	36588844	0.23455	10	0.025587
11	36996650	36996696	0.21255	10	0.029654
11	38836264	38836281	0.254875	10	0.0022137
11	42268832	42268848	0.2726	10	0.013399
11	42544782	42544816	0.21615	10	0.013399
11	56374346	56374385	0.273325	10	0.0055836
11	56690301	56690337	0.2494	10	0.0054208
11	61509397	61509456	-0.219523	11	0.0011352
11	65786367	65786474	-0.229025	10	0.0048114
11	69483817	69483864	0.2048	10	0.0074717
11	79686462	79686505	0.238225	10	0.024343
11	79821950	79822055	0.240521	12	0.012464
11	80329210	80329237	0.32365	10	0.0076889
11	81390249	81390301	0.33415	10	0.0043959
11	97754603	97754627	0.300925	10	0.00093249
11	100146631	100146658	0.214775	10	0.042321
11	103426787	103426973	0.214854	12	0.0092869
11	106280426	106280471	0.20395	10	0.0086156
11	120128985	120129013	0.240325	10	0.011699
11	133184865	133184889	0.216542	12	0.043132
12	4881340	4881376	0.231675	10	0.0074717
12	32986596	32986708	0.203625	10	0.00084078
12	56488784	56488812	-0.3038	10	5.7655e-05
12	58372417	58372434	0.2209	10	0.0035498
12	70367240	70367272	-0.220125	10	0.00035705
12	75480991	75481018	0.214292	12	0.00042414
12	114170926	114170941	0.246925	10	0.0048114
12	127577060	127577090	0.236875	10	0.034264
12	128322570	128322606	0.227425	10	0.016575
12	129585460	129585502	0.265458	12	0.024945
12	130316296	130316320	0.306	10	0.00023711
12	131445704	131445727	0.240225	10	0.026229
13	22083342	22083386	0.210925	10	0.01888
13	22090925	22090975	0.203425	10	0.0014962
13	22121413	22121447	0.2966	10	0.017015
13	22248774	22248806	0.228975	10	0.034264
13	22675891	22675937	0.240825	10	0.026229
13	23106663	23106914	0.20615	10	0.040404
13	23459387	23459406	0.2327	10	0.045341
13	23517201	23517219	0.2774	10	0.008375
13	25097123	25097146	0.23915	10	0.0015465
13	37305719	37305737	0.207825	10	0.040404
13	43580348	43580370	0.229	10	0.026886
13	43646823	43646865	0.23045	10	0.037667
13	53201399	53201465	-0.204	10	0.0057509
13	59059834	59059886	0.20375	10	0.027556
13	60863976	60864001	0.20285	10	0.03679
13	64958091	64958148	0.213667	12	0.023113
13	65339674	65339693	0.251975	10	0.0036609
13	66449667	66449829	0.225525	10	0.0017072
13	69133544	69133638	0.218375	10	0.0022859
13	71296868	71296893	0.2569	10	0.0079118
13	71359731	71359752	0.217625	10	0.0086156
13	71977088	71977104	0.249525	10	0.01048
13	72180826	72180851	0.206325	10	0.0033369
13	81540427	81540445	0.232875	10	0.016145
13	83692422	83692458	0.210525	10	0.013043
13	84799662	84799722	0.217075	10	0.0030393
13	87844156	87844174	0.247925	10	0.030383
13	90186240	90186267	0.21135	10	0.02894
13	90885105	90885132	0.26	10	0.0049577
13	91063942	91063974	0.2151	10	0.039474
13	96195711	96195733	0.20435	10	0.019373
13	101288993	101289010	0.212675	10	0.0060989
13	102254580	102254608	0.2092	10	0.039474
13	104416701	104416725	0.21105	10	0.012023
13	104777430	104777445	0.263425	10	0.0041372
13	105948078	105948100	0.263975	10	0.012023
13	106531087	106531104	0.295167	12	0.001435
13	106534121	106534187	-0.258286	14	2.807e-06
13	106938681	106938736	0.267475	10	0.023152
13	107227186	107227209	0.2318	10	0.019878
13	107250631	107250649	0.2059	10	0.047453
13	107672842	107672920	0.302025	10	0.0064659
13	108593480	108593493	0.2626	10	0.011383
13	108674564	108674636	0.21625	12	0.008523
13	108764809	108764828	0.2068	10	0.011699
13	110243919	110243941	0.3019	10	0.00628
13	110245805	110245844	0.206475	10	0.0048114
13	110296443	110296473	0.333275	10	0.0011443
13	111587418	111587463	0.236325	10	0.014521
13	111845256	111845282	0.234825	10	0.021461
13	111948020	111948158	0.310925	10	0.0029456
13	112172627	112172650	0.21755	10	0.026229
13	114165280	114165366	0.306854	12	0.010111
14	18332838	18332857	0.207375	10	0.024959
14	18625499	18625528	0.200458	12	0.026901
14	26339936	26339960	0.263425	10	0.034264
14	35535081	35535118	-0.252312	12	0.0019864
14	41621547	41621567	0.238675	10	0.01888
14	45082816	45082890	0.211	10	0.016145
14	97758940	97758970	0.21945	10	0.031127
14	98807277	98807300	0.20835	10	0.010193
15	20244845	20244861	0.249575	10	0.021461
15	25690540	25690870	0.276437	12	0.011233
15	25701934	25701953	0.209725	10	0.020921
15	26640760	26640778	0.203325	10	0.019373
15	26728682	26728710	0.26835	10	0.038561
15	26845838	26845863	0.241275	10	0.017466
15	27126771	27126788	0.259275	10	0.033456
15	27338028	27338130	0.20915	10	0.015724
15	27806392	27806455	0.2401	10	0.026886
15	29101575	29101691	0.25015	10	0.038561
15	29339649	29339686	0.275917	12	0.0073203
15	32093878	32094091	0.2757	10	0.0093748
15	33511665	33511686	0.238125	10	0.013043
15	33816327	33816354	0.2321	10	0.020394
15	53828129	53828150	0.20085	10	0.033456
15	83327906	83327949	0.26955	10	0.00628
15	86383624	86383682	0.273575	10	0.0022859
15	86905197	86905220	0.302396	12	0.0017989
15	87216548	87216563	0.2739	10	0.0031357
15	88391145	88391268	0.226979	12	0.0056083
15	93278114	93278137	0.22985	10	0.016575
15	94531105	94531123	0.289475	10	0.013043
15	94966609	94966633	0.21755	10	0.041353
15	95091761	95091801	0.2574	10	0.01888
15	96742743	96742761	0.305625	10	0.0091153
15	96758227	96758290	0.28425	10	0.0057509
15	98434216	98434234	0.219075	10	0.022576
15	98929925	98929940	0.208725	10	0.033456
15	98958058	98958085	0.241025	10	0.026886
16	986829	986881	0.244769	13	0.0038155
16	9707641	9707659	0.256875	10	0.0032349
16	9805807	9805821	0.266325	10	0.020394
16	9949310	9949847	0.205475	10	0.0074717
16	17233491	17233519	0.245	10	0.031127
16	17285373	17285390	0.2736	10	0.02894
16	17559599	17559617	0.272833	12	0.00097573
16	23011645	23011656	0.26975	10	0.003775
16	28032406	28032457	0.220479	12	0.030084
16	34268437	34268518	0.20335	10	0.047453
16	83817223	83817234	0.264775	10	0.0096408
16	87068325	87068364	0.2186	10	0.017466
16	88129058	88129104	0.204667	12	0.01147
17	12654760	12654785	0.242646	12	0.031215
17	13059238	13059280	0.2184	10	0.0015985
17	15007426	15007445	0.231475	10	0.0036609
17	20267011	20267028	0.221975	10	0.0042648
17	20613751	20613799	0.240979	12	0.022241
17	21674254	21674289	0.37105	10	1.3619e-06
17	21687476	21687489	0.33065	10	0.00063551
17	22209745	22209766	0.215	10	0.016575
17	34130913	34130981	0.2601	10	0.033456
17	48613211	48613249	-0.3286	10	0.00011403
17	53274188	53274209	0.247625	10	0.043308
17	63991668	63991799	0.20865	10	0.020394
17	69968626	69968657	0.227675	10	0.023152
17	70129221	70129258	0.24935	10	0.029654
17	70140699	70140742	0.200475	10	0.023741
17	70198979	70199070	0.211825	10	0.0046691
17	70361455	70361468	0.210525	10	0.0068526
17	70601748	70601768	0.2254	10	0.024959
17	74131363	74131406	0.2154	10	0.021461
17	74133852	74133895	0.230625	10	0.020921
17	79374592	79374668	0.286607	14	0.020556
17	79397923	79397952	0.328925	10	0.0030393
17	79504854	79504891	0.264159	11	0.013503
17	80086207	80086269	0.254339	14	0.0028335
18	4049396	4049436	0.203125	10	0.031127
18	4181392	4181567	0.251225	10	0.0099135
18	5423422	5423448	0.25865	10	0.0070536
18	5471938	5471958	0.253917	12	0.00055786
18	7006206	7006247	0.210646	12	0.040195
18	10323150	10323175	0.251187	12	0.013534
18	12438087	12438651	0.2838	10	0.00057136
18	14555357	14555374	0.2185	10	0.026886
18	25017536	25017589	0.263225	10	0.016145
18	25227402	25227443	0.2484	10	0.03679
18	25619009	25619061	0.20545	10	0.017926
18	41754805	41754867	0.21245	10	0.011074
18	42719556	42719583	0.20225	10	0.02894
18	52476340	52476400	0.351333	12	5.573e-05
18	52485384	52485412	0.209475	10	0.021461
18	52684043	52684075	0.236125	10	0.016575
18	52847560	52847614	0.24985	10	0.0036609
18	55054712	55054739	0.2034	10	0.013764
18	55277940	55277957	0.201325	10	0.016145
18	55782366	55782383	0.2015	10	0.023152
18	59650446	59650525	0.208275	10	0.011074
18	67278616	67278654	0.23755	10	0.026886
18	69695617	69695657	0.27875	10	0.0054208
18	70842515	70842535	0.20835	10	0.01888
18	72170544	72170578	0.235875	10	0.043308
18	73063873	73063911	0.244075	10	0.0018227
18	75114801	75114818	0.231825	10	0.013399
18	75547627	75547642	0.21065	10	0.045341
18	75729844	75729915	0.20625	10	0.012694
18	77243776	77243814	0.213575	10	0.022576
18	77588869	77588920	0.228479	12	0.00081184
18	77734269	77734341	0.2371	10	0.0099135
18	77871886	77872013	0.249	21	0.0010853
18	77912110	77912304	0.268575	10	0.0091153
18	77961435	77961537	0.2125	10	0.017926
18	78250005	78250021	0.3947	10	8.2988e-05
18	78317113	78317133	0.240458	12	0.0078157
18	78430599	78430624	0.23625	11	0.045191
18	78751704	78751754	0.264667	12	0.0022459
18	78789332	78789382	0.212938	12	0.015918
18	78813754	78813779	0.29655	10	0.0038924
18	78833483	78833671	0.2634	10	0.012694
18	78894148	78894174	0.25475	10	0.014521
18	78945446	78945466	0.225225	10	0.0007063
18	79529680	79529993	0.218708	18	0.0054211
18	79580294	79580307	0.215875	10	0.0054208
19	5263805	5263845	0.231604	12	0.044668
19	28216688	28216700	0.30065	10	0.0070536
19	28286968	28287003	0.2079	10	0.047453
19	28296383	28296397	0.20995	10	0.029654
19	29370481	29370493	0.25505	10	0.011699
19	30445224	30445271	0.23335	10	0.013399
19	30535910	30535951	0.245275	10	0.0052622
19	30632032	30632053	0.2252	10	0.0079118
19	30887516	30887531	0.2346	10	0.04854
19	31303308	31303349	0.30375	12	0.008523
19	31392069	31392150	0.22575	12	0.019412
19	31805195	31805221	0.21055	10	0.024343
19	32069296	32069313	0.23	10	0.015314
19	32221201	32221265	0.226625	10	0.021461
19	36421595	36421666	-0.2695	10	0.0001558
19	37293542	37293557	0.242146	12	0.0010549
19	37517929	37517959	0.214375	10	0.042321
19	37795994	37796021	0.21945	10	0.0064659
19	37829232	37829262	0.222225	10	0.016575
19	42767083	42767171	0.286725	10	0.0030393
19	43872680	43872699	0.22055	10	0.040404
19	54554937	54554980	0.243925	10	0.031127
19	54977753	54977791	0.236875	10	0.033456
19	56502101	56502119	0.218275	10	0.04854
19	56555299	56555398	0.230325	10	0.023741
19	57592233	57592264	0.22955	10	0.03679
20	980806	980860	0.223538	13	0.035171
20	4367460	4367503	0.228825	10	0.02824
20	4555632	4555665	0.2169	10	0.031127
20	11608956	11608993	0.216232	14	0.038846
20	11777684	11777707	0.236375	10	0.0031357
20	18353242	18353263	0.231875	10	0.0054208
20	20303720	20303775	0.215275	10	0.0045306
20	20305099	20305149	0.37855	10	8.2964e-10
20	20341355	20341373	0.23405	10	0.0051079
20	24608612	24608646	0.212	10	0.00018881
20	30813085	30813102	0.21675	10	0.012355
20	30815814	30815845	0.205625	10	0.022576
20	42751003	42751018	0.2273	10	0.033456
20	45098576	45098650	-0.226833	15	0.013831
20	46265124	46265220	0.311675	10	0.0011443
20	47825429	47825508	0.215525	10	0.023152
20	48373030	48373063	0.20865	10	0.0049577
20	51069107	51069134	0.2082	10	0.0091153
20	52612100	52612127	0.243525	10	0.0064659
20	54847079	54847107	0.2367	10	0.024343
20	57317823	57317872	0.246125	10	0.020394
20	59325309	59325423	0.287771	12	0.0052411
20	59394464	59394496	0.266	10	0.041353
20	59985043	59985083	0.2594	10	0.017926
20	60571059	60571070	0.34535	10	9.7346e-05
20	60880603	60880618	0.206925	10	0.014521
20	60991724	60991768	0.20385	10	0.031887
20	61546806	61546840	0.28675	10	0.0036609
20	61815683	61815709	0.2977	10	0.0014473
21	8451681	8451748	0.2491	10	0.0017072
21	8759034	8759049	0.370269	13	2.9117e-05
21	9756862	9756903	0.222625	14	0.0026759
21	9770321	9770383	0.211659	11	0.015874
21	10343332	10343346	0.237	10	0.0042648
21	10576349	10576365	0.2131	10	0.027556
21	10651482	10651497	0.281625	10	0.0043959
21	20087816	20087831	0.234575	10	0.013764
21	30338584	30338624	0.201525	10	0.022012
22	10741861	10741878	0.294125	14	1.0859e-05
22	10961777	10961808	0.3443	10	5.7655e-05
22	11318892	11318908	0.224075	10	0.0013999
22	11628672	11628697	0.214275	10	0.0081404
22	11829519	11829549	0.2415	10	0.0028546
X	973320	973357	0.21025	10	0.031127
Y	11556236	11556508	0.236083	12	0.012724

## Sheet: TableS5
Table S5 DhMR between Cs+_P and Cs+_T
chr	star	end	meth.diff	CpGs	p-value
1	15068709	15068745	0.2088	10	0.017015
1	161621686	161621717	-0.2338	10	5.0983e-05
1	198775786	198776293	0.226175	10	0.0052622
2	36240614	36240649	0.244875	10	0.0007575
2	129848002	129848058	0.22545	10	0.049647
2	183435353	183435373	0.209375	10	0.00726
3	21942451	21942505	0.228625	10	0.023741
3	46203879	46203931	0.207771	12	0.028989
3	62522873	62523045	0.226411	14	0.0055073
3	68824718	68824922	0.213312	12	0.019412
3	115933055	115933121	0.204659	11	0.029396
3	130431771	130431791	0.224675	10	0.035089
3	135753610	135753628	0.210562	12	0.024475
5	2698738	2698782	0.2928	10	0.0025155
5	3288461	3288476	0.267423	13	0.0004694
5	17526526	17526543	0.247775	10	0.0057509
5	136231434	136231463	0.207583	12	0.034202
5	180725031	180725114	0.216667	12	0.018664
6	168571487	168571511	0.216825	10	0.029654
7	3914887	3914904	0.3565	10	0.00017489
7	71323575	71323822	0.227025	10	0.038561
7	80788140	80788374	0.25615	10	0.00726
7	131736215	131736233	0.224375	10	0.02894
7	154840918	154840962	0.229423	13	0.014507
7	157918596	157918654	0.241771	12	0.0064131
7	158200350	158200380	0.239325	10	0.0025967
8	49261577	49261592	0.21995	10	0.0054208
8	57211004	57211025	0.236643	14	0.0035521
8	59282797	59282839	0.202275	10	0.010193
8	59821273	59821360	0.216646	12	0.030084
8	60119538	60119581	0.2011	10	0.034264
8	60232305	60232319	0.232225	10	0.0079118
8	63705533	63705602	0.313675	10	0.0014473
8	67564979	67565319	0.221925	10	0.017015
8	74139988	74140008	0.237025	10	0.0091153
8	85643935	85643956	0.320275	10	0.00016829
8	85655059	85655107	0.2697	15	0.00049196
8	85655847	85655863	0.390475	10	2.9176e-06
8	114759774	114759803	0.232125	10	0.0096408
8	117399571	117399604	0.214725	10	0.041353
8	131209571	131209589	0.31585	10	0.0052622
8	142144471	142144522	0.216438	12	0.0090904
9	42388698	42388722	0.2294	10	0.0042648
10	2025318	2025332	0.2515	10	0.00726
10	36680247	36680307	0.25935	10	0.0052622
10	82225893	82225973	0.20425	12	0.024475
10	99354994	99355025	0.22215	10	0.038561
10	105391877	105392091	0.205825	10	0.0074717
11	2059351	2059677	0.201375	10	0.031887
12	31012646	31012775	0.214225	10	0.034264
13	106884450	106884526	0.222925	10	0.047453
13	111597741	111598065	0.211825	10	0.0028546
15	29234225	29234517	0.20795	10	0.029654
17	21674254	21674289	0.406775	10	6.2136e-07
17	33583791	33584083	0.2038	10	0.026886
17	56617433	56617464	0.228769	13	0.017647
18	73917925	73917941	0.279425	10	0.0031357
18	77874721	77874756	0.3117	10	0.0001558
19	29272908	29272935	0.228313	12	0.017243
21	8759033	8759073	0.23465	10	0.010193
21	9614641	9614654	0.208625	10	0.0070536
22	11058079	11058094	0.2005	10	0.019878
22	11318730	11318744	0.220725	10	0.016145
22	11606034	11606052	0.248979	12	0.0010279
X	973320	973353	0.214725	10	0.022012

## Sheet: TableS6
Table S6 DMR between Cs-_P and Cs-_T
chr	star	end	meth.diff	CpGs	p-value
1	1354743	1354785	-0.213955	11	0.010659
1	2862974	2863061	0.2387	10	0.0091153
1	3079142	3079171	0.240375	10	0.0099135
1	3404831	3404896	0.241125	10	0.0079118
1	3436032	3436351	0.21705	10	0.026229
1	3611372	3611387	-0.214955	11	0.00023297
1	3651150	3651170	-0.246075	10	0.0010692
1	3746704	3746717	-0.28375	10	7.3559e-05
1	5914003	5914029	0.2631	10	0.010773
1	9039618	9039631	-0.224083	12	0.00050025
1	11692012	11692064	-0.2281	10	1.6983e-05
1	16535638	16535651	-0.222875	10	0.00051329
1	16707365	16707377	-0.221075	10	2.9646e-05
1	17420011	17420021	-0.27005	10	1.3066e-05
1	21814586	21814641	-0.289054	14	8.9007e-08
1	23902844	23902858	-0.232286	14	4.9641e-08
1	26360447	26360597	-0.218659	11	1.3231e-05
1	27614312	27614336	0.201575	10	0.022576
1	33306809	33306834	-0.27235	10	0.00029682
1	36178931	36178976	0.229812	12	0.00060507
1	38708974	38708984	0.275325	10	0.020921
1	39789171	39789191	-0.284175	10	0.00022833
1	42785092	42785102	-0.296175	10	2.0965e-06
1	46448186	46448218	-0.2087	10	1.0476e-05
1	46467054	46467106	-0.206525	10	0.0017072
1	47439239	47439276	-0.243096	13	0.003096
1	47445158	47445191	-0.26735	10	0.00051329
1	63323476	63323503	-0.276975	10	0.00057136
1	69919767	69919835	0.277196	14	0.0021642
1	75124681	75124722	-0.237975	10	0.00012827
1	81501649	81501688	0.259375	10	0.020394
1	90726214	90726257	-0.208425	10	0.013764
1	112509295	112509326	-0.2835	10	5.0885e-07
1	150150606	150150634	-0.2989	10	0.0012243
1	151131528	151131563	-0.305375	10	6.0058e-05
1	152515580	152515596	-0.200729	12	4.4945e-06
1	154502892	154502906	-0.211115	13	0.00030074
1	156625161	156625173	-0.216341	11	1.8593e-05
1	156676809	156676838	-0.24175	10	0.0022137
1	161306193	161306225	-0.20475	10	8.7836e-07
1	164635579	164635663	0.240775	10	0.026229
1	166921211	166921225	-0.28775	10	6.3931e-06
1	166947758	166947850	-0.339982	14	8.5208e-07
1	171841793	171841848	-0.319545	11	9.008e-06
1	175599478	175599490	-0.273725	10	0.0001186
1	177032680	177032695	0.256688	12	0.0059985
1	200873686	200873730	-0.223175	10	0.0010692
1	205241689	205241749	0.2385	13	0.016737
1	211479144	211479159	-0.225896	12	0.0001029
1	220894699	220894710	-0.405275	10	6.0448e-08
1	226637322	226637333	0.249475	10	0.03679
1	227947530	227947553	-0.218926	17	0.0018864
1	228457752	228457768	-0.28525	10	7.6603e-06
1	231162068	231162081	-0.248325	10	0.021461
1	236686354	236686482	-0.221917	12	1.2581e-05
1	236729417	236729514	0.250077	13	0.0071133
1	241357189	241357228	-0.315675	10	1.9146e-08
1	245685238	245685248	0.2192	10	0.0093748
1	247640336	247640449	0.340125	10	0.0018227
2	1646027	1646107	0.212575	10	0.014913
2	1826662	1826701	0.243175	10	0.018398
2	2398819	2398930	0.23355	10	0.03679
2	2757080	2757091	0.213325	10	0.018398
2	3703535	3703569	-0.242425	10	0.0048114
2	6496370	6496402	0.25195	10	0.031887
2	25215999	25216014	-0.208135	13	0.0010751
2	30231213	30231238	-0.211425	10	1.3066e-05
2	42493080	42493104	-0.327375	10	4.1387e-08
2	70889232	70889279	-0.246675	10	6.7846e-05
2	88451818	88451867	-0.209292	12	0.00022151
2	95056282	95056293	0.227325	10	0.0076889
2	98893868	98893891	0.24095	10	0.018398
2	104842640	104842718	-0.243292	12	2.1269e-06
2	106586236	106586429	0.26445	10	0.0041372
2	106886219	106886232	-0.292	11	6.0909e-08
2	111119225	111119243	-0.259425	10	0.00013338
2	119524410	119524461	-0.212817	15	0.00041191
2	126771700	126771766	0.201231	13	0.020645
2	129057693	129057704	0.244575	10	0.0051079
2	129466564	129466631	0.217125	10	0.016575
2	133265692	133265757	-0.2591	10	0.0057509
2	149039249	149039262	-0.238275	10	0.0020756
2	167293583	167293593	-0.258825	10	7.96e-07
2	170716531	170716589	-0.2257	10	0.00051329
2	174334990	174335016	-0.23775	12	2.1269e-06
2	176164975	176164988	-0.221925	10	3.3642e-05
2	231398688	231398702	0.210275	10	0.0041372
2	237371949	237371975	0.239925	10	0.0057509
2	237691473	237691488	-0.2385	14	9.8833e-07
2	238864260	238864281	0.350325	10	4.1188e-09
3	197030	197060	-0.218025	10	4.6949e-05
3	8769463	8769474	-0.21995	10	0.02894
3	10929259	10929386	0.229646	12	0.006134
3	13073659	13073670	-0.265825	10	4.0426e-06
3	13621931	13621976	0.21155	10	0.035089
3	38039655	38039674	-0.2153	10	1.626e-05
3	46883619	46883632	-0.298175	10	0.00035705
3	49903493	49903521	0.216075	10	0.00042857
3	73624566	73624581	-0.206208	12	1.7549e-05
3	75619591	75619639	-0.25155	10	7.6603e-06
3	75672412	75672430	-0.229021	12	1.301e-05
3	122577736	122577878	-0.323025	10	3.977e-05
3	126394941	126395090	-0.202962	13	0.00068975
3	138945508	138945547	-0.203617	15	3.4553e-05
3	139020766	139020808	-0.242275	10	7.0648e-05
3	170419584	170419634	-0.248175	10	0.0031357
3	179451364	179451379	-0.277673	13	0.00013552
3	185152588	185152599	-0.20515	10	0.030383
3	198113781	198113812	-0.21795	10	6.2554e-05
4	385874	385896	-0.277025	10	0.00063551
4	689092	689133	-0.230341	11	1.2965e-06
4	1002555	1002610	-0.2415	11	0.0043159
4	1407818	1407829	-0.318275	10	6.3931e-06
4	1532858	1532869	0.26375	10	0.0028546
4	3740355	3740388	0.2386	10	0.017466
4	9497912	9497952	-0.37435	10	3.1491e-08
4	20253788	20253825	-0.204975	10	0.001652
4	42151747	42151788	-0.2444	10	1.7414e-07
4	46993516	46993550	-0.297475	10	6.0448e-08
4	52862108	52862312	-0.205375	14	5.8445e-08
4	105895468	105895498	-0.2767	10	1.6194e-08
4	140579495	140579505	-0.2102	10	8.6377e-05
4	171813274	171813310	-0.200875	10	0.0012243
4	185021320	185021331	-0.4151	10	2.7654e-11
5	1295590	1295623	-0.210437	12	6.5089e-05
5	1878532	1878543	-0.2756	10	0.00096506
5	2194412	2194425	0.249675	10	0.00726
5	3536113	3536220	0.244125	10	0.026229
5	3594777	3594790	-0.26535	10	0.00012335
5	5140477	5140487	-0.2486	10	4.7927e-10
5	32712558	32712598	-0.244205	11	0.00039
5	37834659	37834705	-0.318321	14	1.0635e-08
5	42951151	42951201	-0.201667	12	0.00024849
5	88678175	88678196	-0.26115	10	0.0024367
5	116361748	116361797	-0.261917	12	2.836e-06
5	130995039	130995138	0.29015	10	0.0012243
5	135028884	135028936	-0.223923	13	0.0004694
5	135038962	135039077	-0.2211	10	9.7346e-05
5	135050347	135050362	-0.206962	13	1.014e-06
5	139677210	139677264	-0.335625	10	1.5738e-06
5	140808623	140808660	-0.2752	10	0.00061342
5	141304028	141304069	-0.2759	10	1.9339e-05
5	141389424	141389515	-0.242477	11	5.559e-05
5	141492271	141492321	-0.249712	13	1.4068e-05
5	141651485	141651521	-0.2412	10	2.7706e-07
5	141753395	141753522	-0.2062	10	0.0020095
5	159097386	159097400	-0.266	10	0.0014473
5	168530105	168530136	-0.20325	10	4.146e-05
5	169637389	169637472	-0.223813	20	6.6203e-07
5	172164853	172164871	0.252354	12	0.0081625
5	176175266	176175356	0.21585	10	0.025587
5	179380297	179380310	0.303425	10	0.0003842
5	180649090	180649120	-0.23975	14	1.5346e-05
6	1378815	1378844	-0.247675	10	0.0099135
6	1601604	1601620	-0.2672	10	6.7846e-05
6	1611405	1611472	-0.254893	14	0.00080271
6	1615147	1615159	-0.346225	10	1.0684e-06
6	10416265	10416300	-0.230308	13	0.00025852
6	10882870	10882884	-0.23165	10	0.0014473
6	13488283	13488313	-0.223775	10	0.00010962
6	17280838	17280851	-0.443354	12	8.1497e-12
6	26521787	26521802	-0.2476	10	3.5172e-06
6	27389103	27389157	-0.2244	10	0.00011403
6	27815261	27815288	-0.301125	10	0.0020095
6	27890739	27890755	-0.311625	10	4.146e-05
6	28161549	28161666	-0.246475	10	8.3807e-06
6	33679962	33679976	0.328923	13	0.00048097
6	34065698	34065711	0.207925	10	2.7238e-05
6	46735225	46735282	-0.210167	12	4.6549e-06
6	50820021	50820096	-0.22675	10	6.3931e-06
6	50850487	50850516	-0.245417	12	4.9176e-05
6	56954748	56954767	-0.231275	10	0.0032349
6	75204764	75204840	-0.2179	10	0.001652
6	79947718	79947728	-0.237025	10	3.977e-05
6	83431095	83431149	-0.202958	12	0.00027852
6	93417618	93417663	-0.2637	10	3.6846e-06
6	100458689	100458727	-0.371525	10	1.0921e-08
6	105136413	105136428	-0.210875	10	0.00059204
6	108176513	108176643	-0.283521	12	1.4775e-06
6	117270644	117270695	-0.202268	14	0.00018702
6	138795820	138795835	-0.269292	12	0.00028654
6	148747967	148748113	-0.258425	10	2.0191e-05
6	151240300	151240457	-0.207775	10	0.0068526
6	168517288	168517299	0.2183	10	0.029654
6	170222997	170223047	0.238	10	0.00016193
7	712076	712148	-0.242475	10	0.0010692
7	934984	934995	0.263425	10	0.020921
7	954920	954931	-0.258775	10	0.00025563
7	1296174	1296205	0.2055	10	0.015314
7	1455369	1455384	-0.212475	10	0.017466
7	1587397	1587407	0.236825	10	0.0055836
7	6503514	6503538	-0.23425	10	0.0017641
7	18086580	18086617	-0.207104	12	2.0019e-05
7	23247855	23248023	-0.203893	14	1.5756e-05
7	26376650	26376662	-0.265975	10	7.3559e-05
7	27130493	27130513	-0.244833	12	3.9044e-06
7	27145740	27145813	-0.277812	12	0.0015874
7	27166475	27166497	-0.245825	10	5.9117e-07
7	27185500	27185510	-0.351975	10	1.8108e-08
7	27225689	27225725	-0.22825	10	0.00026539
7	28957335	28957389	-0.2481	10	0.00049519
7	49775900	49775945	-0.224475	10	6.1091e-06
7	55449340	55449369	-0.264075	10	0.0068526
7	56287971	56287994	-0.287231	13	7.0346e-07
7	63766387	63766428	0.21925	12	0.028989
7	73433657	73433685	-0.23025	10	0.00024621
7	91267265	91267322	-0.26095	10	0.0057509
7	98628474	98628487	0.290425	10	0.0020756
7	99392813	99392844	-0.236	10	0.037667
7	100477773	100477784	-0.24245	10	8.6377e-05
7	100656225	100656238	-0.236175	10	1.6512e-06
7	102321408	102321451	-0.279523	11	6.6335e-05
7	103446124	103446166	-0.264208	12	0.00044822
7	117278233	117278244	0.2573	10	0.031127
7	128271737	128271772	-0.217271	12	9.6871e-05
7	129502862	129502873	-0.239	10	0.0020756
7	139482910	139482938	-0.211375	10	3.8146e-05
7	149285420	149285438	-0.263025	10	0.00044439
7	151712114	151712126	-0.3411	10	1.5312e-08
7	151782904	151782930	-0.234385	13	0.00056973
7	156061682	156061693	0.2519	10	0.011074
7	156640373	156640415	-0.207175	10	0.0035498
7	158074597	158074617	0.215354	12	0.024475
7	158300333	158300607	0.2504	10	0.0079118
7	158489950	158489977	0.226675	10	0.046387
7	159144032	159144284	-0.29435	10	0.0029456
8	1829790	1829831	0.237125	12	0.020187
8	26864915	26865042	-0.2257	10	3.2256e-05
8	53880606	53880624	-0.247937	12	2.1645e-08
8	56446696	56446718	-0.2258	10	0.00012827
8	66961776	66961848	-0.282574	17	4.8202e-08
8	69336091	69336111	0.25325	10	0.013399
8	70034704	70034716	-0.298325	10	2.0965e-06
8	81280879	81280912	-0.26935	10	2.9646e-05
8	85643932	85643949	0.25775	10	0.0099135
8	85655849	85655864	0.333725	10	0.0048114
8	86069611	86069652	-0.22545	10	0.0024367
8	90791605	90791619	-0.238775	10	0.00055136
8	92103421	92103454	-0.267775	10	4.4338e-06
8	95073392	95073432	-0.296425	10	0.00035705
8	98973891	98973921	-0.3775	10	8.7024e-09
8	101224088	101224127	-0.3753	10	0.00016829
8	103500259	103500352	-0.271712	13	8.3118e-07
8	108083403	108083427	-0.268125	10	0.00049519
8	133220739	133220749	0.330175	10	0.00096506
8	139513671	139513719	0.214375	10	0.017466
8	142620316	142620341	0.218425	10	0.0066567
8	142928233	142928248	0.2233	10	0.019373
8	143246330	143246340	-0.30845	10	1.1454e-07
8	143421319	143421358	-0.257575	10	2.1079e-05
8	143733034	143733085	0.239675	10	0.0023602
8	143770974	143770998	-0.20715	10	1.3411e-07
8	144332175	144332186	-0.20615	10	0.00039849
8	144505930	144505940	0.221675	10	0.024959
8	144581179	144581192	-0.273458	12	5.573e-05
9	23820846	23820888	-0.265854	12	4.9354e-10
9	42384763	42384795	0.240125	10	0.0076889
9	79278199	79278235	0.238839	14	0.019622
9	88535533	88535552	-0.234925	10	1.2362e-06
9	96686908	96686940	-0.355875	10	1.6194e-08
9	97221242	97221343	-0.250923	13	0.0001126
9	97854092	97854126	-0.307825	10	3.6846e-06
9	99828595	99828677	-0.25105	10	5.0983e-05
9	122226795	122226827	-0.2252	10	0.0046691
9	124503250	124503282	-0.249075	10	8.0128e-06
9	128218694	128218733	-0.214275	10	0.0076889
9	131276636	131276765	-0.275725	10	0.00010129
9	133163835	133163859	-0.29425	10	4.3701e-08
9	134940418	134940441	0.234925	10	0.012694
9	135168564	135168708	0.219925	10	0.019373
9	135792100	135792148	0.277	10	0.0049577
9	137156726	137156769	-0.264225	10	1.2362e-06
9	137302848	137302858	-0.308275	10	3.3571e-06
10	729621	729633	0.22715	10	0.010773
10	1183106	1183164	0.26905	10	0.011699
10	1396336	1396484	0.2553	10	0.015314
10	1401475	1401493	0.204	10	0.046387
10	1456626	1456664	0.321775	10	0.0013539
10	1487082	1487146	0.2389	10	0.0079118
10	1744709	1744723	0.213375	10	0.035089
10	22335914	22335978	-0.201425	10	0.00041327
10	42242622	42242678	-0.200841	11	0.011726
10	47350114	47350130	0.213675	10	0.040404
10	49398362	49398398	-0.228425	10	0.0035498
10	49612168	49612191	-0.255875	10	4.3763e-07
10	49768887	49768899	-0.268175	10	2.1984e-06
10	70440983	70441205	-0.2074	10	0.0088623
10	96044183	96044221	-0.237712	13	7.521e-07
10	98029885	98029895	-0.235325	10	3.9193e-08
10	101135135	101135302	-0.29225	10	7.4909e-08
10	101217754	101217770	-0.227583	12	2.0513e-06
10	119506504	119506517	0.222475	10	0.013764
10	123146259	123146272	-0.238808	13	5.8939e-08
10	127196242	127196284	-0.250855	19	3.0879e-12
10	130045732	130045756	0.246975	10	0.014913
10	131083035	131083052	0.242385	13	0.00061226
10	131144344	131144363	0.236825	10	0.0018227
10	132786848	132786887	-0.247396	12	1.5371e-05
10	133230948	133231005	-0.213	10	5.0885e-07
10	133276702	133276717	-0.326167	12	6.8221e-06
11	637288	637335	-0.223729	12	0.0029297
11	1177049	1177105	0.270175	10	0.0074717
11	2443942	2443971	-0.260104	12	3.2562e-05
11	2700240	2700274	0.21615	10	1.1447e-05
11	2790711	2790724	0.2732	10	0.0064659
11	3222265	3222277	0.25885	10	0.022012
11	13668797	13668838	-0.24275	10	0.00035705
11	17736242	17736265	-0.219179	14	1.9948e-05
11	27722502	27722548	-0.221173	13	1.729e-05
11	32426995	32427017	-0.2294	10	0.00068193
11	46278232	46278271	-0.270589	14	1.3311e-09
11	60951326	60951337	-0.2339	10	7.6603e-06
11	65833852	65833864	-0.223425	10	0.0001558
11	69703217	69703237	-0.28705	10	3.3571e-06
11	75430259	75430304	-0.326812	12	9.1593e-14
11	94545559	94545604	-0.233333	12	0.00083357
11	101583277	101583326	-0.233021	12	1.9372e-05
11	113204422	113204434	0.307975	10	0.00039849
11	117428182	117428306	0.239075	10	0.021461
11	125904522	125904567	-0.3258	10	1.3619e-06
11	133921330	133921369	0.24495	10	0.030383
11	134447809	134447855	0.222812	16	0.014496
12	29150008	29150039	-0.253563	12	0.00055786
12	48329686	48329697	0.2353	10	0.045341
12	48528062	48528108	0.203203	16	0.028025
12	51821501	51821523	-0.208025	10	2.3971e-05
12	52014844	52015169	-0.214875	10	0.018398
12	53985125	53985300	-0.280525	10	3.3642e-05
12	57631884	57631907	-0.226625	10	0.00099869
12	65121411	65121461	-0.25635	10	4.8709e-08
12	68804961	68804975	0.28495	10	0.00022833
12	93573045	93573076	-0.202675	10	1.1447e-05
12	95548831	95548866	-0.249542	12	1.489e-07
12	117761166	117761222	0.232077	13	0.0031619
13	20142176	20142204	-0.223615	13	1.2493e-05
13	25916568	25916615	0.210725	10	0.030383
13	27792673	27792684	-0.295725	10	1.0306e-07
13	36879232	36879297	0.203775	10	0.031127
13	41456992	41457003	-0.279375	10	9.1657e-06
13	49220398	49220424	-0.26915	10	9.2255e-07
13	52846867	52846878	-0.2171	10	2.2004e-05
13	95552548	95552738	-0.276979	12	3.5807e-08
13	99985117	99985148	-0.32	10	8.6377e-05
13	106535551	106535572	-0.231107	14	4.8695e-05
13	107868165	107868237	-0.2188	10	3.6585e-05
13	109141063	109141109	-0.30095	10	0.00014418
13	111953573	111953591	0.226417	12	0.024945
13	111956343	111956405	0.228075	10	0.0076889
13	112056046	112056084	-0.202	10	1.7736e-05
13	112066811	112066851	-0.3642	10	6.7303e-08
13	113981791	113981831	0.2069	10	0.00726
14	38255435	38255447	-0.244075	10	0.0040131
14	52268552	52268563	-0.22445	10	3.204e-06
14	56798743	56798792	-0.201854	12	0.0027928
14	60721359	60721425	-0.2769	10	0.0014962
14	62056970	62057015	0.244683	15	0.0043002
14	74357379	74357435	0.222038	13	0.048854
14	78201850	78201863	0.2972	10	0.00061342
14	101044365	101044380	0.2074	10	0.020394
14	101458077	101458088	-0.30625	10	6.3931e-06
14	101562866	101562878	-0.2486	10	0.0024367
14	101602032	101602045	0.2372	10	0.031127
14	105624428	105624442	0.2677	10	0.016145
15	24675745	24675758	0.20475	12	0.035463
15	25596766	25596825	0.279325	10	0.0033369
15	28003986	28004013	0.2154	10	0.0052622
15	30225156	30225330	-0.2928	10	2.9176e-06
15	32168066	32168094	0.226675	10	0.038561
15	34754960	34754971	-0.21935	10	6.2554e-05
15	41512788	41512801	-0.2108	10	0.00059204
15	60004976	60005031	-0.277346	13	5.6837e-06
15	72319781	72319810	-0.21265	10	0.00628
15	74175274	74175329	0.258417	12	0.016241
15	76342502	76342635	-0.245864	11	0.00092271
15	82680570	82680581	-0.2057	10	3.204e-06
15	82692337	82692408	0.269396	12	0.0025983
15	88184259	88184570	0.2487	10	0.011383
15	89486768	89486817	-0.212104	12	0.0018905
15	92368593	92368636	0.207687	12	0.047877
15	93052371	93052382	0.25475	10	0.02824
15	96322964	96322975	-0.206775	10	0.0022137
15	100919058	100919096	-0.230288	13	7.2739e-07
16	1002926	1002944	0.2382	10	8.3807e-06
16	1872140	1872400	-0.2025	12	5.931e-05
16	1979452	1979481	-0.215775	10	0.00026539
16	2967176	2967317	-0.2401	10	1.2976e-06
16	3170698	3170711	-0.31895	10	1.0175e-06
16	3182976	3182996	-0.36395	10	4.1644e-13
16	21553574	21553592	0.2382	10	0.0048114
16	30377865	30377885	-0.2677	10	1.626e-05
16	32475762	32475778	0.2196	10	0.020394
16	49022888	49022908	0.2317	10	0.0049577
16	54289705	54289747	-0.23165	10	0.00090094
16	54933552	54933583	-0.21685	10	0.0007063
16	67000791	67000831	-0.21065	10	9.1657e-06
16	88353623	88353650	0.249675	10	0.011699
16	89090864	89090898	0.24855	10	0.0034419
16	89574762	89574793	-0.224025	10	9.7346e-05
17	1013057	1013130	0.221417	12	0.025422
17	2057794	2057817	-0.297845	21	6.8513e-06
17	2704676	2704712	-0.2566	10	0.0070536
17	5078419	5078430	-0.33875	10	4.0871e-11
17	8006556	8006567	0.2692	10	0.0079118
17	10199079	10199112	-0.230575	10	0.00035705
17	15262919	15262942	-0.30715	10	5.8282e-09
17	15749690	15749707	-0.267725	10	0.00029682
17	29005485	29005542	-0.372575	10	5.3497e-07
17	31392201	31392239	-0.252104	12	4.2009e-05
17	33013769	33013815	0.2879	10	0.0026802
17	36942086	36942096	-0.35205	10	2.6856e-12
17	44967490	44967503	-0.316146	12	1.8158e-07
17	45241444	45241466	-0.239925	10	0.0015465
17	48543300	48543326	-0.257675	10	6.6896e-06
17	48551037	48551067	-0.267875	10	9.584e-06
17	48995986	48996038	-0.297574	17	6.4596e-08
17	50180763	50180806	0.2187	10	0.025587
17	50536889	50536903	0.2053	10	0.023741
17	57045576	57045601	-0.246167	12	0.00016083
17	61395915	61395993	-0.22625	13	3.0437e-06
17	61456647	61456672	-0.313175	10	1.0175e-06
17	73901926	73901982	-0.24445	10	2.7838e-06
17	74861154	74861190	-0.2201	10	1.4902e-05
17	75003532	75003554	0.250375	10	0.018398
17	75588459	75588483	-0.229025	10	0.0076889
17	76076650	76076694	-0.202708	12	1.9372e-05
17	76868900	76868932	-0.210304	14	4.0499e-06
17	76948752	76948802	0.205229	12	0.034828
17	78131599	78131620	-0.206925	10	0.0010692
17	79277509	79277561	0.20815	10	0.043308
17	80478499	80478528	-0.219175	10	3.6585e-05
17	81039377	81039391	-0.27095	10	0.029654
18	8707231	8707265	-0.326673	13	2.3601e-06
18	11379839	11379880	0.204175	10	0.042321
18	12307582	12307608	-0.2458	10	1.2726e-07
18	14999699	14999722	-0.224775	10	0.0028546
18	26547995	26548009	-0.202568	11	8.1825e-05
18	31042627	31042642	-0.28965	10	1.4477e-08
18	34159300	34159355	-0.220481	13	5.2836e-08
18	35268045	35268056	-0.239075	10	0.0013539
18	36745676	36745859	0.218275	10	0.0088623
18	45775492	45775527	-0.281729	12	3.5113e-06
18	50193609	50193636	-0.20275	12	0.00011262
18	78111682	78111694	0.231025	10	0.029654
18	78661153	78661170	0.28085	10	0.0057509
18	79470027	79470044	0.228833	12	0.022241
18	79513170	79513184	0.2439	10	0.030383
19	616445	616484	-0.217125	10	0.0010692
19	1304945	1304963	0.264696	14	0.00025773
19	1424655	1424689	0.276425	10	0.0001558
19	1467298	1467310	-0.207229	12	2.9571e-05
19	1524214	1524277	-0.321917	18	2.1135e-10
19	2251769	2251785	-0.227208	12	1.3453e-05
19	3285926	3285998	-0.275985	17	3.4184e-06
19	5223038	5223071	0.250938	12	0.024475
19	6590969	6591012	-0.265146	12	8.1478e-08
19	8126913	8126925	0.24615	10	0.01048
19	8698341	8698355	-0.205525	10	0.012694
19	10544651	10544763	0.230175	10	0.0031357
19	12065090	12065111	-0.246708	18	8.2712e-13
19	12195001	12195018	-0.5164	10	8.2157e-14
19	12873640	12873685	-0.226583	12	1.301e-05
19	14317345	14317373	0.2614	10	0.014521
19	14472494	14472506	-0.20975	10	0.0003317
19	15232026	15232038	-0.27415	10	1.9319e-07
19	16302184	16302194	0.204025	10	0.038561
19	18896516	18896563	-0.24615	10	5.3121e-05
19	21475103	21475125	-0.22015	10	0.00039849
19	31351397	31351420	-0.34895	10	6.5303e-07
19	32676638	32676648	-0.355325	10	4.3652e-09
19	34481155	34481167	-0.21585	10	0.003775
19	38395624	38395651	-0.266646	12	2.0513e-06
19	39247923	39247935	-0.236075	10	0.0001186
19	40613170	40613185	-0.203542	12	0.0079874
19	41522266	41522325	-0.211089	14	7.2267e-05
19	42423402	42423454	-0.270571	14	1.6266e-06
19	45499131	45499143	-0.286675	10	1.2228e-08
19	46016118	46016132	-0.33675	10	2.7838e-06
19	46413527	46413552	-0.261479	12	0.0015874
19	47275257	47275297	-0.32325	12	8.1603e-07
19	47480363	47480392	-0.213286	14	0.0016105
19	48752933	48752995	-0.242167	12	0.00060507
19	49072061	49072076	-0.222175	10	1.1776e-06
19	49890446	49890460	-0.336675	10	3.5084e-05
19	51601167	51601226	-0.25485	10	2.0191e-05
19	53254396	53254590	-0.200875	10	0.0020756
19	53571610	53571625	0.245025	10	0.016145
19	53942097	53942151	-0.2135	12	2.4353e-05
19	53982123	53982151	-0.21245	10	0.00031967
19	54632107	54632136	0.210575	10	0.045341
19	55161163	55161178	-0.317275	10	0.00020378
19	56567649	56567703	-0.201773	11	0.00021818
19	58034052	58034062	-0.32475	10	6.8626e-07
19	58440512	58440536	-0.224125	10	0.00019616
20	2800354	2800390	-0.20425	10	0.0025967
20	5911496	5911561	-0.276775	10	0.00037039
20	20305099	20305149	0.244575	10	0.008375
20	21396600	21396632	-0.3236	10	1.3429e-09
20	22568911	22568931	-0.246	10	1.0951e-05
20	23326825	23326846	0.235675	10	0.027556
20	25082225	25082254	-0.233875	12	1.7104e-06
20	26208480	26208494	-0.23775	10	0.0031357
20	32630024	32630055	0.23	10	0.023152
20	36436282	36436294	-0.316375	12	4.2009e-05
20	43915994	43916029	-0.2556	10	0.0011443
20	45098308	45098326	-0.236484	16	6.9917e-06
20	46058027	46058094	-0.204426	17	2.4706e-08
20	46811598	46811630	-0.2485	10	0.0064659
20	49318510	49318563	-0.24485	10	0.00023711
20	52105164	52105197	-0.267455	11	2.9022e-05
20	56004834	56004855	-0.3375	10	6.1091e-06
20	56630249	56630280	-0.2342	10	5.3121e-05
20	59470702	59470758	0.26205	10	0.024959
20	59934048	59934061	-0.253	10	4.8926e-05
20	61361596	61361667	0.215275	10	0.043308
20	61694905	61694916	0.22525	10	0.024343
20	61918008	61918022	0.254825	10	0.0099135
20	61934120	61934132	0.27395	10	0.010773
20	62672295	62672816	0.235021	12	0.017243
20	62838509	62838545	0.26415	10	0.0031357
20	63128489	63128523	0.222125	10	0.038561
20	63177122	63177134	-0.29425	10	0.00093249
20	63311962	63311974	0.2082	10	0.021461
20	63466467	63466522	0.241308	13	0.004317
20	63652978	63653024	-0.2084	10	0.0011443
21	9579978	9579998	0.24765	10	0.013399
21	9592157	9592179	0.220183	15	0.0080358
21	25561929	25562321	-0.204455	11	8.1357e-07
21	31559303	31559333	-0.34785	10	8.2964e-10
21	33027810	33027854	-0.217562	12	6.5089e-05
21	34670677	34670711	-0.20795	10	4.146e-05
21	36693244	36693277	-0.268525	10	6.1091e-06
21	40178906	40178944	0.2265	10	0.03679
21	42287905	42287957	0.23305	10	0.0096408
21	44998003	44998017	0.20375	13	0.023672
22	10961787	10961797	0.200225	10	0.021461
22	17119948	17119958	-0.297725	10	5.0894e-06
22	19761344	19761363	-0.233813	12	3.9429e-05
22	20426088	20426107	-0.247706	17	2.3321e-05
22	21014380	21014396	-0.233225	10	4.6023e-07
22	31345331	31345379	-0.205771	12	0.030084
22	37419800	37419864	-0.272808	13	7.7196e-06
22	38082703	38082754	-0.280294	17	1.0815e-05
22	38089197	38089418	-0.250679	14	1.0019e-05
22	39994632	39994648	-0.346058	13	6.1709e-09
22	42500644	42500658	-0.280136	11	2.0039e-05
22	44277200	44277215	0.231479	12	0.034828
22	44907454	44907481	0.201	10	0.044315
22	46262747	46262760	-0.2411	10	0.0002755
22	48654098	48654118	0.313125	10	0.00053201
22	48739825	48739873	0.229442	13	0.034611
22	49051642	49051661	0.27075	10	0.029654
22	49238892	49238942	0.270325	10	0.014913
22	49541067	49541108	0.26345	10	0.011699
22	49569765	49569794	0.25405	15	0.015314
22	50014811	50014822	-0.26145	10	0.0027661
X	373860	373991	-0.26695	10	8.0128e-06
X	1002828	1002884	0.22275	10	0.019878
X	1507662	1507679	0.25785	10	0.0057509
X	102651159	102651196	-0.252225	10	0.0018227

## Sheet: TableS7
Table S7 DhMR between Cs-_P and Cs-_T
chr	star	end	meth.diff	CpGs	p-value
1	959691	959743	-0.201325	10	0.0035498
1	1072095	1072112	0.22735	10	0.0042648
1	1354929	1354954	-0.252975	10	0.00037039
1	2332617	2332629	0.285	10	0.0040131
1	3162633	3162658	0.225975	10	0.011074
1	3240723	3241007	0.239364	11	0.0057396
1	8317940	8317956	-0.283054	14	5.6571e-08
1	9690047	9690060	-0.22825	10	0.00031967
1	16535642	16535655	-0.2301	10	0.0026802
1	16693030	16693260	-0.213225	10	0.0040131
1	16707365	16707378	-0.315432	11	1.2592e-08
1	21814586	21814641	-0.308696	14	1.1784e-08
1	24931691	24931735	-0.210375	12	0.0002557
1	26360557	26360597	-0.249375	10	0.00078436
1	39788883	39789050	-0.206437	12	0.00016083
1	39960112	39960171	-0.2236	10	0.029654
1	41383457	41383476	-0.2571	10	8.0128e-06
1	47416601	47416654	-0.26095	10	4.8612e-06
1	47444778	47444831	-0.205385	13	0.0010033
1	53062753	53062839	-0.2531	10	0.00013338
1	58576415	58576426	-0.2979	10	1.2074e-07
1	63323002	63323080	-0.332075	10	2.0346e-07
1	63330081	63330111	-0.22285	10	0.00099869
1	69919768	69919835	0.2651	10	0.010193
1	84893125	84893164	-0.3522	10	3.8596e-06
1	86396025	86396108	-0.21935	15	1.9538e-08
1	108661140	108661172	-0.21135	10	4.3218e-05
1	110674729	110674785	-0.232712	13	4.5371e-07
1	121008674	121008726	-0.20125	12	3.0537e-05
1	147077346	147077382	-0.270135	13	4.7206e-06
1	148362550	148362686	-0.282275	10	0.00017489
1	150150606	150150634	-0.28835	10	0.00034416
1	151839775	151839822	-0.357775	10	7.3559e-05
1	156081558	156081577	-0.240614	11	0.00045655
1	156421486	156421511	-0.202778	18	4.142e-05
1	157194916	157194926	-0.285525	10	5.3121e-05
1	161306090	161306130	-0.3382	10	6.9993e-06
1	166920821	166920837	-0.417904	13	6.9722e-14
1	171841863	171841896	-0.20425	10	0.00014418
1	179591618	179591637	-0.288125	10	1.5738e-06
1	181482606	181482636	-0.21305	10	0.00037039
1	198858931	198859125	0.238979	12	0.012989
1	200034644	200034876	-0.213182	11	0.00039
1	200873686	200873730	-0.22195	10	0.0013999
1	201563265	201563285	0.283175	10	0.00081212
1	204828679	204828714	-0.254167	12	0.00015616
1	205241715	205241772	0.271875	10	0.0076889
1	205343769	205343781	-0.323625	10	8.362e-07
1	209231965	209231975	-0.34045	10	1.5567e-05
1	211479144	211479159	-0.247021	12	5.7385e-06
1	212950760	212950792	-0.212	10	0.0048114
1	224617413	224617423	-0.207025	10	0.0038924
1	228059264	228059291	-0.264688	12	0.0002557
1	228280689	228280702	0.215625	12	0.025907
1	228457752	228457768	-0.229825	10	0.0001558
1	235093174	235093210	0.213025	10	0.00053201
1	237043302	237043344	-0.270977	11	1.1106e-07
1	239998009	239998041	-0.27925	10	5.0983e-05
1	243483541	243483587	0.202825	10	0.00073148
1	243917421	243917441	-0.266735	17	4.2634e-08
1	247448215	247448247	-0.202425	10	0.0026802
1	247857776	247857928	-0.202386	11	7.6317e-05
2	920734	920772	0.2002	10	0.015724
2	1516458	1516511	0.244875	10	0.020394
2	1649581	1649608	0.2037	10	0.025587
2	3703693	3703735	-0.202396	12	0.00031192
2	26693116	26693347	-0.2313	10	0.00049519
2	29230817	29230891	0.267775	10	0.00628
2	44942489	44942531	-0.263	12	2.6896e-07
2	47571256	47571274	-0.213979	12	0.0021386
2	73268825	73268880	-0.219125	12	0.0081625
2	73291267	73291317	-0.207688	12	0.00069209
2	74555380	74555474	-0.215063	12	0.011233
2	86789692	86789738	-0.204417	12	3.0229e-07
2	88451818	88451867	-0.228354	12	0.00054291
2	96986028	96986039	0.21825	10	0.02824
2	106886219	106886231	-0.2855	10	5.4272e-08
2	128737136	128737169	-0.209288	13	0.0039764
2	129742525	129742564	0.2054	10	0.022576
2	143937355	143937386	-0.2162	10	3.5084e-05
2	152389657	152389707	0.311925	10	0.0093748
2	161416785	161416830	-0.224771	12	0.00035895
2	163348463	163348473	-0.265925	10	5.0894e-06
2	167293583	167293593	-0.203	10	4.8395e-07
2	176085492	176085559	-0.207792	12	0.00027852
2	176122870	176122884	-0.302813	12	9.5801e-08
2	176178151	176178184	-0.2379	10	2.7706e-07
2	183260704	183260742	0.24375	14	0.0099401
2	219418695	219418722	-0.264225	10	0.00013338
2	221571090	221571387	-0.2258	10	1.9339e-05
2	230828395	230828427	-0.2092	10	6.5149e-05
2	232351352	232351368	-0.21875	14	0.00020987
2	232485981	232486013	-0.2519	10	5.3279e-06
2	240056783	240056812	0.219475	10	0.037667
2	240557615	240557628	-0.2453	10	0.0026802
3	198368	198405	-0.275	10	1.2228e-08
3	14402366	14402394	-0.208325	10	0.0066567
3	43995782	43995827	-0.217475	10	1.8521e-05
3	46701463	46701493	-0.26255	10	0.0010334
3	48661658	48661695	-0.274975	10	9.7745e-08
3	49006885	49006897	-0.207325	10	7.7835e-11
3	73624564	73624581	-0.202661	14	4.5284e-06
3	75619591	75619639	-0.28605	10	2.2004e-05
3	101779130	101779140	-0.247525	10	1.5738e-06
3	138945508	138945547	-0.234077	13	1.3826e-08
3	143121172	143121217	-0.29985	10	1.6983e-05
3	147385052	147385089	-0.2432	10	0.0052622
3	158094487	158094520	-0.203475	10	0.0014962
3	183825173	183825189	-0.251857	14	0.0057076
3	184583541	184583566	-0.27485	10	0.00010962
3	194687255	194687270	-0.235115	13	5.7161e-05
3	198113785	198113805	-0.318175	10	2.0346e-07
4	1003493	1003533	-0.2477	10	0.00068193
4	1407819	1407830	-0.33545	10	6.2554e-05
4	1748498	1748510	-0.236271	12	0.0017546
4	3669601	3669690	0.21195	10	0.044315
4	3683675	3683754	0.213083	12	0.036109
4	5836769	5836821	0.2037	10	0.04854
4	7329226	7329237	0.202275	10	0.03679
4	8652531	8652550	0.29375	10	0.0038924
4	8745694	8745719	0.310975	10	0.0007575
4	20253782	20253825	-0.2167	10	0.00096506
4	30722442	30722469	-0.223327	13	0.0029057
4	40750021	40750066	-0.32675	10	2.3752e-07
4	42150866	42150926	-0.231031	16	2.1061e-07
4	52861960	52861972	-0.405775	10	3.4583e-09
4	80386644	80386682	0.214675	10	0.033456
4	109302571	109302826	-0.31185	10	4.6428e-06
4	133151511	133151526	-0.213083	12	3.584e-05
4	173523042	173523056	-0.25815	10	0.00061342
4	185021319	185021330	-0.37075	10	4.3652e-09
5	401610	401624	0.218333	12	0.020988
5	1869107	1869121	0.2259	10	0.016145
5	1887341	1887355	-0.241911	14	4.4991e-08
5	2169896	2169953	0.232958	12	0.011
5	2297988	2298026	0.25255	10	0.011383
5	17217685	17217700	-0.207675	10	0.00065834
5	32713358	32713415	-0.274675	10	5.7655e-05
5	37834888	37834937	-0.251675	10	0.00061342
5	42951090	42951115	-0.2044	10	0.0031357
5	42994654	42994690	-0.306825	10	2.3971e-05
5	51383008	51383020	-0.20145	10	2.2004e-05
5	54884012	54884022	-0.20865	10	8.2988e-05
5	73201751	73201791	-0.2409	10	0.010773
5	80960953	80961049	-0.282	10	6.7846e-05
5	93621393	93621413	-0.26665	10	1.7323e-06
5	135578681	135578729	-0.214114	11	9.0797e-05
5	139543550	139543563	-0.2339	10	9.3551e-05
5	140926335	140926350	-0.226875	10	0.00012827
5	141415066	141415077	-0.2325	10	0.00024621
5	141419519	141419543	-0.3422	10	1.9991e-06
5	150672005	150672037	-0.414275	10	1.6351e-11
5	154482830	154482848	-0.316375	10	7.1008e-08
5	161548074	161548129	-0.223275	10	0.00035705
6	761456	761486	0.245673	13	0.027992
6	1611279	1611292	-0.257675	10	5.5344e-05
6	1615006	1615018	-0.409675	10	7.1008e-08
6	10425559	10425634	-0.326175	10	1.0951e-05
6	13488283	13488313	-0.261275	10	0.00026539
6	24126225	24126270	-0.209154	13	0.0016156
6	29553472	29553497	-0.249	12	0.00074975
6	30071626	30071670	-0.23145	10	0.00073148
6	31776059	31776069	0.228875	10	8.0128e-06
6	32087474	32087487	-0.214477	11	0.00017307
6	32149053	32149099	-0.296333	12	0.0019379
6	33679962	33679976	0.283769	13	0.005287
6	36024570	36024582	-0.241125	10	0.00053201
6	37536612	37536631	-0.210725	10	0.040404
6	41371818	41371865	-0.21265	10	0.00028597
6	42259588	42259770	0.243575	10	0.0020756
6	44003114	44003161	-0.228091	11	0.00015139
6	46735224	46735268	-0.232825	10	4.6949e-05
6	50820021	50820096	-0.220875	10	0.00055136
6	50850501	50850516	-0.300179	14	3.0473e-10
6	54846740	54846815	-0.396036	14	2.9308e-12
6	56954576	56954619	-0.318042	12	7.3628e-05
6	100464672	100464905	-0.218525	10	0.0048114
6	104940844	104940892	-0.296025	10	0.00031967
6	105136484	105136496	-0.2552	10	5.0983e-05
6	116765649	116765741	-0.285635	13	1.7849e-07
6	159232580	159232605	0.2374	10	0.019878
6	165687023	165687164	0.209813	12	0.028455
6	170050640	170050652	0.232125	10	0.0093748
6	170095528	170095583	0.2184	10	0.040404
7	289672	289689	-0.21585	10	0.0020756
7	1247464	1247511	-0.23075	10	9.3551e-05
7	1323973	1323986	0.302925	10	0.0012662
7	2923189	2923217	0.221646	12	0.031794
7	4209408	4209418	0.204825	10	0.037667
7	4883540	4883632	-0.201125	18	2.0125e-07
7	6531174	6531215	-0.232365	13	4.1677e-06
7	6855589	6855637	-0.2404	10	1.5691e-07
7	20787072	20787103	-0.208225	10	0.00081212
7	26153043	26153103	-0.241708	12	0.00050025
7	26376743	26376761	-0.333575	10	1.6512e-06
7	27185500	27185510	-0.442025	10	1.2948e-10
7	27213659	27213725	-0.22785	10	0.011383
7	27220558	27220569	-0.314175	10	7.96e-07
7	27225541	27225569	-0.249712	13	0.0012332
7	28958309	28958328	-0.334192	13	2.498e-09
7	30682610	30682647	-0.241458	12	6.7131e-05
7	32298866	32298876	-0.203325	10	0.00053201
7	32382818	32382871	0.214575	10	0.0074717
7	50400322	50400389	-0.223375	10	0.015314
7	57204432	57204447	0.21535	10	0.029654
7	64569810	64569881	-0.30115	10	2.2967e-05
7	73434147	73434160	-0.20335	10	0.012694
7	94425640	94425657	0.2162	10	0.02894
7	97021112	97021133	-0.255725	10	0.00013868
7	98869859	98869899	-0.2511	10	3.3571e-06
7	102321415	102321451	-0.27235	10	2.2004e-05
7	103446124	103446166	-0.277271	12	0.00052832
7	122304027	122304042	-0.222231	13	0.0036605
7	129502863	129502873	-0.234575	10	0.00016829
7	149714362	149714408	-0.298375	10	4.1611e-07
7	157693409	157693446	-0.212819	18	1.3341e-07
7	158022274	158022327	0.20885	10	0.026886
7	158588266	158588322	-0.360175	10	1.2937e-08
8	5905422	5905454	0.282125	10	0.012355
8	17413437	17413447	-0.202975	10	0.00049519
8	48555994	48556227	-0.221768	14	2.9278e-08
8	48735318	48735328	-0.22145	10	9.3551e-05
8	54459162	54459176	-0.221554	14	4.9924e-05
8	56445726	56445736	-0.291175	10	6.7846e-05
8	57142910	57142942	-0.2304	10	0.0041372
8	63705086	63705243	0.2225	10	0.012023
8	70034709	70034719	-0.30445	10	3.204e-06
8	70070426	70070454	-0.264225	10	0.0001558
8	79612788	79612800	-0.2612	10	5.5344e-05
8	85655847	85655863	0.2969	10	0.043308
8	92103391	92103443	-0.268731	13	1.1678e-07
8	97277742	97277760	-0.323077	13	1.2101e-07
8	97776498	97776534	-0.334375	10	1.7323e-06
8	100106208	100106220	-0.243375	10	2.2967e-05
8	103499112	103499176	-0.37375	10	7.4909e-08
8	104367374	104367435	-0.211179	14	0.017585
8	116938388	116938439	-0.20655	10	6.7846e-05
8	120125453	120125468	-0.351375	10	9.7745e-08
8	138877919	138877929	0.260125	10	0.0099135
8	141403242	141403254	0.2062	10	0.0020756
8	141624176	141624189	0.24375	10	0.0014962
8	141649085	141649097	0.207125	10	0.045341
8	142003907	142004063	0.23345	10	0.01048
8	142129933	142129947	0.231	10	0.01048
8	142533362	142533414	0.29405	10	0.0091153
8	142928233	142928248	0.22465	10	0.016145
8	143420622	143420640	-0.215175	10	0.0033369
8	143707709	143707760	-0.292865	13	2.0943e-08
8	144049151	144049189	-0.282075	10	0.00012335
8	144580998	144581012	-0.339077	13	1.4448e-07
9	504510	504545	-0.2081	10	0.0013094
9	977075	977094	-0.203325	10	0.00016829
9	3181008	3181044	-0.213925	10	0.00081212
9	23821052	23821067	-0.302325	10	1.7049e-09
9	33750676	33750717	-0.243292	12	5.7494e-05
9	35675657	35675842	-0.212295	11	1.666e-06
9	69013567	69013631	0.201091	11	0.044302
9	79193733	79193765	0.231292	12	0.031215
9	97853949	97854140	-0.231922	16	3.9768e-11
9	99828595	99828637	-0.262625	10	2.5016e-05
9	107487983	107488031	-0.261417	12	3.2562e-05
9	121736290	121736309	-0.2704	10	0.00053201
9	122214222	122214318	-0.286275	10	1.2504e-05
9	122220088	122220130	-0.212875	10	0.00014418
9	124503250	124503289	-0.248437	12	1.5371e-05
9	128218535	128218732	-0.25855	10	0.0086156
9	131276846	131276883	-0.203563	16	0.0084047
9	133163835	133163856	-0.3663	10	1.4133e-07
9	135168640	135168714	0.202175	10	0.02894
9	135792131	135792148	0.246275	10	0.0020095
9	137302838	137302858	-0.313479	12	1.6775e-07
10	1289762	1289786	0.201075	10	0.026886
10	1396336	1396376	0.288475	10	0.0011062
10	1405011	1405062	0.22855	10	0.014138
10	2772947	2772999	0.224062	12	0.012724
10	3067098	3067156	-0.2119	10	5.0894e-06
10	6520270	6520355	0.215173	13	0.022494
10	11344314	11344352	0.218515	17	0.023623
10	17229571	17229601	-0.20815	10	0.0012662
10	26391827	26391855	-0.28745	10	3.8146e-05
10	30822538	30822548	0.239725	10	0.041353
10	42837234	42837249	-0.3591	10	3.0576e-06
10	43105058	43105077	-0.240875	10	0.00018172
10	46556279	46556344	-0.201625	10	0.0038924
10	49398097	49398108	-0.254025	10	8.9896e-05
10	55627972	55628021	-0.2063	10	0.0040131
10	55631421	55631443	-0.22725	10	2.2967e-05
10	93062257	93062278	-0.205687	12	0.00010929
10	93075114	93075135	-0.333275	10	1.2726e-07
10	96044171	96044221	-0.296075	10	1.4999e-06
10	97936292	97936307	0.249841	11	0.027583
10	99531187	99531223	-0.217673	13	0.0025567
10	103277746	103277794	-0.281167	15	2.216e-10
10	114239767	114239778	-0.204825	10	4.8612e-06
10	117537150	117537161	-0.230025	10	3.0576e-06
10	126560368	126560413	0.218175	10	0.025587
10	132785316	132785328	-0.43805	10	2.4266e-10
10	132786696	132786781	-0.250583	12	3.7e-05
10	133179723	133179740	0.239788	13	0.023672
10	133336858	133336913	-0.24815	10	4.8926e-05
11	1193555	1193572	0.204167	12	0.021816
11	1398942	1398972	0.21425	10	0.023741
11	3156575	3156744	0.200327	13	0.010423
11	13010002	13010016	-0.285481	13	5.9476e-07
11	13963371	13963388	-0.219712	13	1.3688e-09
11	14973991	14974003	-0.238225	10	0.0046691
11	20045148	20045161	-0.25955	10	0.0066567
11	31817903	31817917	-0.2496	10	9.3551e-05
11	45885934	45886035	-0.214075	10	0.0018831
11	46278256	46278271	-0.219577	13	0.00014664
11	47590154	47590224	-0.317675	10	4.6428e-06
11	64292102	64292147	-0.356925	10	9.7505e-09
11	65592319	65592361	-0.3177	10	1.3653e-05
11	68854615	68854746	-0.209175	10	0.0096408
11	69703217	69703250	-0.355075	10	1.6983e-05
11	71607443	71607483	-0.206725	10	4.6428e-06
11	73308840	73308882	-0.214812	12	0.014683
11	75430259	75430304	-0.283583	12	3.1595e-08
11	77040047	77040060	-0.2169	10	1.1964e-05
11	88508815	88508846	-0.2556	10	0.0002755
11	92226161	92226181	-0.218425	10	9.3551e-05
11	94545538	94545585	-0.235375	10	0.0018831
11	101583151	101583162	-0.2108	10	0.0088623
11	117521249	117521296	0.25	10	0.013399
11	118971802	118971838	-0.212364	11	5.8564e-06
11	124739249	124739281	-0.212333	12	0.0036251
11	124921029	124921063	-0.251475	10	0.00012335
11	134332392	134332424	-0.27015	10	4.3218e-05
12	1884802	1884829	0.25945	10	0.022012
12	34108144	34108239	-0.2437	10	8.6377e-05
12	47080316	47080327	-0.36925	10	2.7706e-07
12	49295226	49295289	-0.231917	12	0.00057321
12	49706862	49706889	-0.2406	10	0.02894
12	51907620	51907630	-0.402525	10	3.262e-09
12	95548557	95548580	-0.330775	10	6.7303e-08
12	111035484	111035639	-0.3073	10	2.2928e-09
12	117806958	117807045	0.224675	10	0.0066567
12	121578887	121578934	-0.245667	12	2.0019e-05
12	130162510	130162525	-0.205475	10	9.7346e-05
12	132909095	132909153	-0.235925	10	3.8146e-05
13	20721582	20721592	-0.220325	10	5.624e-07
13	36879394	36879411	0.2279	10	0.041353
13	45714273	45714293	0.25275	10	0.012355
13	49220970	49220998	-0.2273	10	7.0648e-05
13	53201409	53201425	-0.266333	15	1.1979e-08
13	57630142	57630176	-0.22595	10	1.5567e-05
13	99956273	99956375	-0.284229	12	6.367e-06
13	106492753	106492789	0.219205	11	0.037711
13	106535411	106535435	-0.2068	10	0.00020378
13	109141065	109141109	-0.380025	10	3.5749e-07
13	110812754	110812766	-0.240825	10	9.3551e-05
13	112066811	112066851	-0.312025	10	3.5749e-07
13	113735258	113735298	0.23125	13	0.035739
14	36504293	36504306	-0.210475	10	8.2988e-05
14	60642939	60642953	-0.271583	12	1.0935e-08
14	62056970	62057011	0.232269	13	0.0064497
14	78243438	78243457	0.239875	10	0.012023
14	97377156	97377258	0.304225	10	0.0025155
14	101457575	101457585	-0.2118	10	0.0019454
14	103274064	103274091	-0.2489	10	0.00037039
14	103928386	103928396	-0.215625	10	0.00010538
14	104391770	104391869	0.2179	10	0.011699
14	104635098	104635114	0.23655	10	0.021461
14	104978844	104978881	-0.310475	10	2.3971e-05
14	105854618	105854632	0.288375	10	0.00628
15	23645718	23645736	0.2125	12	0.031794
15	24675999	24676067	0.239654	13	0.010423
15	25597202	25597213	0.2412	10	0.0038924
15	26867808	26867824	-0.28865	10	3.5172e-06
15	26937338	26937350	0.229025	10	0.043308
15	28014794	28014807	0.227175	10	0.016575
15	32718115	32718132	-0.243659	11	0.00062258
15	60005761	60005834	-0.263275	10	4.6428e-06
15	62165369	62165403	-0.2309	10	7.2111e-07
15	67826269	67826283	-0.290771	12	1.1845e-06
15	69031714	69031729	-0.2338	10	8.6377e-05
15	74133894	74133908	-0.202154	13	0.0015109
15	76338171	76338186	-0.313304	14	7.5629e-07
15	83284392	83284405	-0.225225	10	5.5344e-05
15	89407216	89407227	-0.229275	10	0.0088623
15	92444874	92444928	0.258792	12	0.0076473
15	100880333	100880355	-0.326975	10	3.2293e-07
16	841896	841926	0.206675	10	0.031127
16	985011	985091	0.230115	13	0.01082
16	1093678	1093704	-0.240038	13	0.00016709
16	2284956	2284981	0.227654	13	0.025754
16	2967556	2967614	-0.226375	10	0.0055836
16	3028141	3028214	-0.253542	12	7.8273e-06
16	3182971	3182999	-0.3619	10	5.8282e-09
16	6019722	6019732	-0.22875	10	0.00039849
16	9013319	9013345	-0.277475	10	1.7125e-08
16	10111314	10111366	0.3005	10	0.0015465
16	11255282	11255304	-0.2117	10	0.00021985
16	21520671	21520702	-0.2368	10	2.2967e-05
16	22814628	22814638	-0.211275	10	0.0023602
16	23836338	23836364	-0.226025	10	0.012355
16	28880436	28880447	-0.280886	11	1.1354e-05
16	30377865	30377884	-0.321075	10	8.7648e-06
16	31488738	31488754	-0.255159	11	2.9022e-05
16	49786127	49786266	0.205125	10	0.047453
16	55656834	55656853	-0.254375	10	0.0036609
16	71441614	71441625	-0.24675	10	1.3066e-05
16	88245995	88246013	0.279937	12	0.0021917
16	88911741	88911757	0.21705	10	0.0015465
16	88924741	88924752	0.234825	10	0.0064659
17	902186	902319	0.235625	12	0.0024162
17	1013057	1013128	0.24235	10	0.025587
17	2058323	2058339	-0.238635	13	2.001e-05
17	3755237	3755248	-0.211225	10	1.7049e-09
17	3963807	3963859	-0.205136	11	0.0077642
17	5078419	5078430	-0.24675	10	1.1776e-06
17	6655075	6655122	-0.210732	14	0.0052187
17	7383939	7383954	-0.211425	10	0.0014962
17	8079326	8079341	-0.221	12	1.4775e-06
17	9022932	9022947	-0.203125	12	0.013259
17	15262915	15262944	-0.246775	10	4.6139e-08
17	16666735	16666745	-0.212475	10	0.00014418
17	17723521	17723568	-0.36435	10	1.0865e-07
17	19542482	19542500	-0.227425	10	0.0013999
17	28251453	28251483	-0.2017	10	0.0030393
17	29005485	29005542	-0.32785	10	4.8612e-06
17	36641403	36641444	-0.2008	10	0.0055836
17	39225195	39225210	-0.201312	12	1.589e-05
17	44558114	44558128	-0.24795	10	6.5384e-09
17	48613200	48613243	-0.20385	10	0.020394
17	48995993	48996038	-0.247304	14	2.8642e-05
17	50075632	50075660	0.218775	10	0.031887
17	50508037	50508105	-0.21595	10	0.0007575
17	61451835	61451888	-0.2115	10	0.00039849
17	63849384	63849419	-0.285525	10	0.00035705
17	77787428	77787478	-0.22085	10	0.045341
17	78142487	78142529	0.2152	10	0.031127
17	79399269	79399393	0.207979	12	0.0081625
17	82375018	82375055	-0.216154	13	1.8877e-05
17	83153034	83153066	0.2055	10	0.012694
18	50298742	50298754	-0.230875	10	0.0003842
18	51561931	51561947	0.2628	10	0.00026539
18	57352540	57352576	-0.437937	12	8.6119e-10
18	57353550	57353697	-0.223729	12	0.00057321
18	76759279	76759346	0.256327	13	0.023672
18	78661153	78661174	0.280475	10	0.0076889
18	78735650	78735663	0.213	10	0.00726
18	78979079	78979091	-0.204675	10	0.00022833
18	79068791	79068829	-0.28435	10	1.4265e-05
18	79411100	79411152	0.214375	10	0.01888
18	79448087	79448111	0.23645	10	0.042321
19	267377	267434	-0.20135	10	4.6949e-05
19	1466937	1466959	-0.221	10	0.00099869
19	3285926	3285998	-0.242162	17	1.0204e-06
19	4279715	4279746	-0.208775	10	0.00010129
19	6475748	6475769	-0.302	10	0.00018172
19	7730819	7730832	-0.27675	10	5.624e-07
19	10287763	10287780	-0.21885	10	0.00031967
19	10294302	10294315	-0.23295	10	9.3551e-05
19	10417708	10417743	-0.23785	10	0.00024621
19	12513525	12513544	-0.310333	12	7.0611e-06
19	13099452	13099467	-0.287893	14	1.8412e-09
19	14473611	14473630	-0.219135	13	3.1719e-05
19	15231918	15231964	-0.229942	13	3.3355e-07
19	17329069	17329117	-0.260375	12	0.0018905
19	18896516	18896563	-0.2339	10	0.00012827
19	22894030	22894055	0.21105	10	0.02894
19	31985332	31985353	0.209325	10	0.023741
19	32676581	32676597	-0.278844	16	7.8669e-10
19	36421634	36421647	-0.213438	12	0.0021386
19	37293543	37293555	0.202225	10	0.043308
19	37655454	37655507	-0.346479	12	1.8296e-10
19	39265141	39265154	-0.315375	10	2.1984e-06
19	39308085	39308099	-0.21225	12	6.7131e-05
19	40223336	40223371	-0.240425	10	4.3218e-05
19	45152478	45152492	-0.239538	13	7.9578e-06
19	45677118	45677177	-0.206175	10	7.0648e-05
19	46649464	46649479	-0.240964	14	4.4039e-06
19	47275257	47275292	-0.270525	10	4.8926e-05
19	48442920	48442964	-0.204825	10	0.0021436
19	48624171	48624195	-0.26525	10	1.4892e-07
19	48752647	48752721	-0.232458	12	4.2009e-05
19	50050809	50050843	-0.221075	10	1.0476e-05
19	51601167	51601226	-0.25825	10	6.6896e-06
19	53291160	53291215	0.235938	12	0.0094872
19	53811101	53811115	0.2237	10	0.047453
19	53889953	53889964	-0.237525	10	1.7323e-06
19	56217832	56217847	-0.201575	10	0.0015465
19	58034154	58034175	-0.289292	12	7.0202e-07
19	58440714	58440775	-0.259188	12	0.00011957
20	419671	419713	-0.29035	10	8.3807e-06
20	663623	663664	-0.211	10	1.1447e-05
20	2558975	2558989	-0.257269	13	6.7416e-05
20	2800531	2800541	-0.22395	10	0.00057136
20	3238146	3238159	-0.242688	12	7.5635e-06
20	3660611	3660624	-0.224875	12	1.0632e-05
20	3705860	3705872	0.232475	10	0.010773
20	5317046	5317057	-0.246425	10	0.00018881
20	20305099	20305149	0.2374	10	0.00087038
20	21391740	21391757	-0.205558	13	8.2031e-06
20	21396597	21396632	-0.3169	10	2.9808e-08
20	21506024	21506066	-0.226792	12	9.2007e-08
20	21704834	21704845	-0.202125	10	7.9724e-05
20	22568401	22568448	-0.217225	10	0.0011443
20	26209304	26209323	-0.2133	10	9.584e-06
20	32190480	32190497	-0.2094	10	0.044315
20	41366790	41366808	-0.234979	12	0.00011262
20	43508371	43508422	-0.24335	10	0.0001558
20	46099644	46099674	-0.216475	10	2.2004e-05
20	51802189	51802238	-0.275411	14	5.3489e-06
20	56626972	56626983	-0.229075	10	3.5084e-05
20	61683452	61683467	0.269625	10	0.010193
20	61934121	61934169	0.336775	10	0.0010692
20	62772197	62772229	0.214025	10	0.037667
20	62838509	62838547	0.2033	10	0.011074
20	63237382	63237418	0.275375	10	0.019373
20	63360962	63360989	-0.245125	10	0.020394
21	8252910	8252941	-0.245825	10	4.146e-05
21	9592157	9592179	0.233946	14	0.0063487
21	45018556	45018579	-0.210425	10	0.008375
22	16601636	16601706	-0.2831	10	1.2726e-07
22	19149039	19149054	-0.4545	10	1.2228e-08
22	19758687	19758698	-0.264525	10	0.00018881
22	20426089	20426108	-0.31425	15	1.7398e-06
22	21014380	21014391	-0.261175	10	1.1454e-07
22	22508762	22508794	-0.259775	10	4.8395e-07
22	25383473	25383509	-0.209923	13	0.0089626
22	29313363	29313373	-0.31805	10	4.8612e-06
22	29480445	29480465	-0.238025	10	0.0017072
22	36870515	36870538	0.286825	10	0.013399
22	37110915	37110979	-0.234625	12	0.020584
22	37419800	37419864	-0.221346	13	2.2474e-05
22	39662393	39662448	-0.270975	10	8.6377e-05
22	44275375	44275417	0.2399	10	0.011699
22	45310697	45310708	-0.382925	10	3.9193e-08
22	48654099	48654135	0.24595	10	0.02824
22	48753606	48753625	0.238025	10	0.022012
22	50547463	50547497	-0.221688	12	0.0021917
X	65407547	65407822	-0.2194	10	0.00628
X	81003740	81003960	0.22795	10	0.013399
X	119759357	119759421	-0.244808	13	0.0021046
X	130109774	130109905	-0.2263	10	0.0079118
X	137566071	137566084	-0.245479	12	0.00081184
X	139692377	139692387	-0.2642	10	8.7648e-06

## Sheet: TableS8
Table S8 DMR between Cs-_T and Cs+_T
chr	star	end	meth.diff	CpGs	p-value
1	119007054	119007124	-0.225125	14	0.0034218
3	73624488	73624500	-0.27215	10	0.0015985
4	25756741	25756803	-0.204288	13	0.013494
4	52076985	52077019	0.219708	12	0.036764
5	140877217	140877267	-0.222833	12	0.00060507
6	3412140	3412234	-0.241925	10	0.035931
8	126556578	126556628	-0.273607	14	2.299e-06
8	144109788	144109929	-0.22925	13	0.0035851
9	63818471	63818486	-0.240375	10	2.025e-13
10	22229161	22229188	-0.20975	10	3.977e-05
11	1461109	1461187	-0.203354	12	0.008341
12	122985250	122985301	-0.2334	10	0.044315
13	78601651	78601668	-0.237729	12	0.0013991
15	82044220	82044256	-0.27625	10	0.008375
17	40354216	40354332	-0.252854	12	0.0088976
17	43231434	43231477	-0.205396	12	0.0264
17	82389107	82389130	-0.221175	10	0.0055836
18	79458786	79458809	-0.221725	10	0.019878
19	36421638	36421662	-0.258225	10	3.8146e-05
19	39891818	39891861	-0.263078	16	0.0012964
19	48937280	48937347	-0.216719	16	0.0037051
20	45098613	45098643	-0.227475	10	0.012023
20	61940544	61940580	-0.222575	10	0.016145
21	8213261	8213273	-0.261025	10	0.00044439
21	8219679	8219733	-0.240975	10	1.3619e-06
21	8219762	8219866	-0.2165	42	8.6725e-06
21	8220478	8220543	-0.256812	20	3.3377e-09
21	8440484	8440534	-0.27945	15	1.1616e-08
21	8987365	8987375	-0.392475	10	3.1513e-11

## Sheet: TableS9
Table S9 DhMR between Cs-_T and Cs+_T
chr	star	end	meth.diff	CpGs	p-value
1	16707366	16707378	0.237725	10	1.3653e-05
1	156420264	156420582	0.212075	10	0.0060989
4	49288147	49288231	-0.23115	10	1.5312e-08
8	132436892	132436998	-0.323714	14	1.0125e-10
11	1939279	1939312	0.2747	10	0.00018881
18	26133805	26133977	-0.2014	10	0.0051079
19	44409507	44409523	-0.24515	10	0.0033369
21	8213255	8213274	-0.234103	17	4.25e-07
21	8402120	8402141	-0.228868	19	6.32e-08
21	8434280	8434345	-0.252803	19	7.6397e-11
21	8434347	8434399	-0.215397	17	4.9887e-10
21	8440509	8440534	-0.208655	21	9.9785e-10
21	8987347	8987390	-0.249763	19	2.2639e-12

## Sheet: TableS10
Table S10 DMR between Cs-_P and Cs+_P
chr	star	end	meth.diff	CpGs	p-value
1	1759990	1760083	-0.211808	13	0.036315
2	109615678	109615720	-0.206525	10	0.0011062
3	195849931	195849978	-0.316212	13	0.0014774
4	49306559	49306638	-0.221346	13	5.3035e-13
7	1691695	1691718	-0.30825	10	5.0983e-05
7	159061782	159061833	-0.204318	11	0.0030506
10	78867808	78867828	-0.206825	10	2.9176e-06
14	99675398	99675418	-0.20625	10	0.00059204
15	39976568	39976591	-0.272646	12	0.0047854
17	77147015	77147061	-0.2031	10	0.00034416
19	11243070	11243100	-0.232375	10	0.026229
19	49534336	49534403	-0.228775	10	0.0003317
20	44480151	44480367	-0.243075	10	0.0066567
20	58852887	58852923	-0.213833	12	1.8396e-06
21	8208567	8208670	-0.227662	34	4.6518e-14
21	8219663	8219746	-0.209681	29	5.318e-14
21	8220315	8220386	-0.260657	27	4.0856e-14
21	8257809	8257829	-0.239183	15	3.5325e-09
21	8440509	8440537	-0.226375	24	4.5486e-13
21	8441068	8441108	-0.306481	13	1.0325e-10
21	8446819	8446972	-0.215128	39	3.9413e-14
21	8987362	8987389	-0.311924	23	4.2411e-14
22	11702999	11703056	-0.2665	12	1.2291e-06
X	126472702	126472805	-0.267925	10	6.5384e-09

[truncated: 3 more sheets: TableS11, TableS12, TableS13]
